# Supplementary material for: tert-Butyl 2-de­oxy-4,5-O-isopropyl­idene-d-gluconate
Source: Acta Crystallogr Sect E Struct Rep Online. 2008 Sep 27;64(Pt 10):o2011–2. doi: 10.1107/S160053680803064X (PMC2959253; doi:10.1107/S160053680803064X)
Supplement: Supplementary file 1 [file e-64-o2011-sup1.cif]

##############################################################################
###                                                                        ###
###        Electronic paper (Acta Crystallographica Section E)             ###
###                                                                        ###
##############################################################################
#                                                                            #
# This CIF contains the data in a paper accepted for publication in Acta     #
# Crystallographica Section E. It conforms to the requirements of Notes      #
# for Authors for Section E, and has been peer reviewed under the auspices   #
# of the IUCr Commission on Journals.                                        #
#                                                                            #
# Full details of the Crystallographic Information File format               #
# are given in the paper "The Crystallographic Information File (CIF):       #
# a New Standard Archive File for Crystallography" by S. R. Hall, F. H.      #
# Allen and I. D. Brown [Acta Cryst. (1991), A47, 655-685].                  #
#                                                                            #
# The current version of the core CIF dictionary is obtainable from          #
# ftp://ftp.iucr.org/pub/cif_core.dic. The current version number is 2.4.    #
#                                                                            #
# Software is freely available for graphical display of the structure(s) in  #
# this CIF.  For information consult the CIF home page http://www.iucr.org/  #
# cif/home.html                                                              #
#                                                                            #
# This file may be used for bona fide research purposes within the           #
# scientific community so long as proper attribution is given to the journal # 
# article from which it was obtained.                                        #
#                                                                            #
##############################################################################
                                             
data_global
_audit_creation_method     CRYSTALS_ver_12.85
_journal_date_recd_electronic     2008-09-15
_journal_date_accepted     2008-09-23
_journal_name_full     'Acta Crystallographica, Section E'
_journal_year     2008
_journal_volume     64
_journal_issue     10
_journal_page_first     o2011
_journal_page_last     o2012
_journal_paper_category     QO
_journal_coeditor_code     LH2696
_publ_contact_author_name     'Sarah Jenkinson'
_publ_contact_author_address
;
 Department of Organic Chemistry,
 Chemistry Research Laboratory,
 Department of Chemistry,
 University of Oxford,
 Oxford, OX1 3TA, UK.
;
_publ_contact_author_email     'sarah.jenkinson@chem.ox.ac.uk'
_publ_contact_author_fax     '+44 1865 000000'
_publ_contact_author_phone     '+44 1865 275655'
_publ_section_title
;
<i>tert</i>-Butyl 2-deoxy-4,5-<i>O</i>-isopropylidene-D-gluconate
;
loop_
    _publ_author_name
    _publ_author_address
    'Jenkinson, Sarah F.'
;
Department of Organic Chemistry, Chemistry Research Laboratory
Department of Chemistry, University of Oxford, Oxford OX1 3TA, England
;
    'Booth, K. Victoria'
;
Department of Organic Chemistry, Chemistry Research Laboratory
Department of Chemistry, University of Oxford, Oxford OX1 3TA, England
;
    'Best, Daniel'
;
Department of Organic Chemistry, Chemistry Research Laboratory
Department of Chemistry, University of Oxford, Oxford OX1 3TA, England
;
    'Fleet, George W. J.'
;
Department of Organic Chemistry, Chemistry Research Laboratory
Department of Chemistry, University of Oxford, Oxford OX1 3TA, England
;
    'Watkin, David J.'
;
Department of Chemical Crystallography, Chemistry Research Laboratory,
Department of Chemistry, University of Oxford, Oxford OX1 3TA, England
;
_chemical_name_systematic     ?
_chemical_melting_point     ?
data_I
_chemical_formula_moiety     'C13 H24 O6'
_chemical_formula_sum     'C13 H24 O6'
_chemical_formula_iupac     'C13 H24 O6'
_chemical_formula_weight     276.33
_symmetry_cell_setting     triclinic
_symmetry_space_group_name_H-M     'P 1'
_symmetry_space_group_name_Hall     'P 1'
loop_
    _symmetry_equiv_pos_as_xyz
    'x,y,z'
_cell_length_a     5.9366(2)
_cell_length_b     11.1694(5)
_cell_length_c     12.7530(6)
_cell_angle_alpha     113.413(2)
_cell_angle_beta     100.3696(19)
_cell_angle_gamma     93.783(2)
_cell_volume     754.42(6)
_cell_formula_units_Z     2
_cell_measurement_reflns_used     3172
_cell_measurement_theta_min     5
_cell_measurement_theta_max     27
_cell_measurement_temperature     150
_exptl_crystal_description     'plate'
_exptl_crystal_colour     'colourless'
_exptl_crystal_size_max     0.50
_exptl_crystal_size_mid     0.05
_exptl_crystal_size_min     0.05
_exptl_crystal_density_diffrn     1.216
_exptl_crystal_density_meas     ?
_exptl_crystal_density_method     'not measured'
_exptl_crystal_F_000     300
_exptl_absorpt_coefficient_mu     0.095
_exptl_absorpt_correction_type     multi-scan
_exptl_absorpt_process_details     '(DENZO/SCALEPACK; Otwinowski & Minor, 1997)'
_exptl_absorpt_correction_T_min     0.73
_exptl_absorpt_correction_T_max     1.00
_diffrn_ambient_temperature     150
_diffrn_radiation_type     'Mo K\a'
_diffrn_radiation_wavelength     0.71073
_diffrn_radiation_monochromator     'graphite'
_diffrn_measurement_device_type     'Nonius KappaCCD'
_diffrn_measurement_device     'Nonius KappaCCD'
_diffrn_measurement_method     \w
_diffrn_reflns_number     11759
_diffrn_reflns_av_R_equivalents     0.045
_diffrn_reflns_theta_min     5.181
_diffrn_reflns_theta_max     27.587
_diffrn_reflns_theta_full     26.484
_diffrn_measured_fraction_theta_max     0.984
_diffrn_measured_fraction_theta_full     0.992
_diffrn_reflns_limit_h_min     -7
_diffrn_reflns_limit_h_max     7
_diffrn_reflns_limit_k_min     -14
_diffrn_reflns_limit_k_max     14
_diffrn_reflns_limit_l_min     -16
_diffrn_reflns_limit_l_max     15
_diffrn_standards_number     0
_diffrn_standards_interval_count     .
_diffrn_standards_interval_time     .
_diffrn_standards_decay_%     ?
_reflns_number_total     3441
_reflns_number_gt     2788
_reflns_threshold_expression     I>2\s(I)
_refine_ls_structure_factor_coef     Fsqd
_refine_ls_matrix_type     full
_refine_ls_R_factor_all     0.0541
_refine_ls_R_factor_gt     0.0401
_refine_ls_wR_factor_all     0.1040
_refine_ls_wR_factor_gt     0.0960
_refine_ls_wR_factor_ref     0.1040
_refine_ls_goodness_of_fit_ref     0.9692
_refine_ls_number_reflns     3441
_refine_ls_number_parameters     344
_refine_ls_number_restraints     3
_refine_ls_hydrogen_treatment     constr
_refine_ls_weighting_scheme     calc
_refine_ls_weighting_details
   'w = 1/[\s^2^(F^2^) + (0.05P)^2^ + 0.04P], where P=[max(Fo^2^,0) + 2Fc^2^]/3'
_atom_sites_solution_hydrogens     geom
_atom_sites_solution_primary     direct
_refine_ls_shift/su_max     0.008644
_refine_diff_density_max     0.29
_refine_diff_density_min     -0.37
_refine_ls_extinction_method     'Larson (1970), Equation 22'
_refine_ls_extinction_coef      30E1(5)
loop_
    _atom_type_symbol
    _atom_type_scat_dispersion_real
    _atom_type_scat_dispersion_imag
    _atom_type_scat_source
    C 0.0033 0.0016 'International Tables Vol C 4.2.6.8 and 6.1.1.4'
    H 0.0000 0.0000 'International Tables Vol C 4.2.6.8 and 6.1.1.4'
    O 0.0106 0.0060 'International Tables Vol C 4.2.6.8 and 6.1.1.4'
_computing_data_collection     'COLLECT (Nonius, 2001).'
_computing_cell_refinement     'DENZO/SCALEPACK (Otwinowski & Minor, 1997)'
_computing_data_reduction     'DENZO/SCALEPACK (Otwinowski & Minor, 1997)'
_computing_structure_solution     'SIR92 (Altomare <i>et al.</i>,  1994)'
_computing_structure_refinement     'CRYSTALS (Betteridge <i>et al.</i>,  2003)'
_computing_molecular_graphics     'CAMERON (Watkin <i>et al.</i>,  1996)'
_computing_publication_material     'CRYSTALS (Betteridge <i>et al.</i>,  2003)'
loop_
    _atom_site_type_symbol
    _atom_site_label
    _atom_site_fract_x
    _atom_site_fract_y
    _atom_site_fract_z
    _atom_site_U_iso_or_equiv
    _atom_site_adp_type
    _atom_site_occupancy
    _atom_site_disorder_assembly
    _atom_site_disorder_group
    C C1 -0.0837(4) 0.8713(3) 0.3566(2) 0.0306 Uani 1.0000 . .
    C C2 -0.0148(4) 0.7957(3) 0.2427(2) 0.0322 Uani 1.0000 . .
    C C3 0.1598(5) 0.7048(3) 0.2533(2) 0.0300 Uani 1.0000 . .
    C C4 0.2288(4) 0.6384(3) 0.1362(2) 0.0296 Uani 1.0000 . .
    C C5 0.3854(4) 0.5302(2) 0.1211(2) 0.0297 Uani 1.0000 . .
    C C6 0.4988(4) 0.5130(3) 0.2286(2) 0.0338 Uani 1.0000 . .
    O O7 0.1033(3) 0.94685(18) 0.43945(15) 0.0333 Uani 1.0000 . .
    C C8 0.0854(5) 1.0276(3) 0.5600(2) 0.0342 Uani 1.0000 . .
    C C9 -0.0134(6) 0.9420(4) 0.6127(3) 0.0497 Uani 1.0000 . .
    C C10 -0.0575(5) 1.1357(3) 0.5601(3) 0.0448 Uani 1.0000 . .
    C C11 0.3368(5) 1.0859(3) 0.6218(3) 0.0469 Uani 1.0000 . .
    O O12 -0.2796(3) 0.8666(2) 0.37003(19) 0.0434 Uani 1.0000 . .
    O O13 0.0757(3) 0.61392(18) 0.29471(16) 0.0330 Uani 1.0000 . .
    O O14 0.0195(3) 0.57145(19) 0.04704(15) 0.0335 Uani 1.0000 . .
    C C15 0.0657(5) 0.4490(3) -0.0322(2) 0.0315 Uani 1.0000 . .
    C C16 -0.1538(5) 0.3507(3) -0.0776(2) 0.0403 Uani 1.0000 . .
    C C17 0.1621(5) 0.4644(3) -0.1296(2) 0.0408 Uani 1.0000 . .
    O O18 0.2336(3) 0.41137(18) 0.04004(16) 0.0325 Uani 1.0000 . .
    O O19 0.6656(3) 0.4251(2) 0.20259(18) 0.0391 Uani 1.0000 . .
    C C21 0.6774(5) 0.7195(3) 0.8287(2) 0.0356 Uani 1.0000 . .
    C C22 0.8773(5) 0.7868(3) 0.9330(2) 0.0357 Uani 1.0000 . .
    C C23 1.0405(4) 0.8902(3) 0.9222(2) 0.0306 Uani 1.0000 . .
    C C24 1.2437(5) 0.9472(3) 1.0283(2) 0.0350 Uani 1.0000 . .
    C C25 1.4344(5) 1.0537(3) 1.0373(2) 0.0327 Uani 1.0000 . .
    C C26 1.4393(5) 1.0846(3) 0.9321(2) 0.0373 Uani 1.0000 . .
    O O27 0.7534(3) 0.6588(2) 0.73097(16) 0.0386 Uani 1.0000 . .
    C C28 0.5895(5) 0.5818(3) 0.6156(2) 0.0400 Uani 1.0000 . .
    C C31 0.7540(6) 0.5357(4) 0.5339(3) 0.0531 Uani 1.0000 . .
    C C30 0.4520(6) 0.4661(4) 0.6211(3) 0.0553 Uani 1.0000 . .
    C C29 0.4360(6) 0.6706(4) 0.5831(3) 0.0533 Uani 1.0000 . .
    O O32 0.4758(4) 0.7182(2) 0.8340(2) 0.0513 Uani 1.0000 . .
    O O33 0.9021(3) 0.9849(2) 0.90964(19) 0.0433 Uani 1.0000 . .
    O O34 1.1547(4) 1.0087(2) 1.13082(17) 0.0549 Uani 1.0000 . .
    C C35 1.2946(5) 1.1313(3) 1.2071(2) 0.0377 Uani 1.0000 . .
    C C36 1.1384(6) 1.2284(4) 1.2579(3) 0.0572 Uani 1.0000 . .
    C C37 1.4752(6) 1.1154(4) 1.2987(3) 0.0593 Uani 1.0000 . .
    O O38 1.4021(3) 1.17115(18) 1.13186(15) 0.0334 Uani 1.0000 . .
    O O39 1.2520(3) 1.14885(18) 0.90474(16) 0.0354 Uani 1.0000 . .
    H H21 0.0552 0.8664 0.2265 0.0350 Uiso 1.0000 . .
    H H374 -0.1535 0.7491 0.1885 0.0343 Uiso 1.0000 . .
    H H31 0.3032 0.7527 0.3023 0.0358 Uiso 1.0000 . .
    H H41 0.3072 0.7113 0.1241 0.0318 Uiso 1.0000 . .
    H H51 0.5123 0.5565 0.0937 0.0299 Uiso 1.0000 . .
    H H61 0.5785 0.5972 0.2854 0.0415 Uiso 1.0000 . .
    H H62 0.3842 0.4867 0.2676 0.0379 Uiso 1.0000 . .
    H H91 0.0091 0.9931 0.6969 0.0748 Uiso 1.0000 . .
    H H92 -0.1781 0.9090 0.5741 0.0753 Uiso 1.0000 . .
    H H93 0.0708 0.8666 0.5969 0.0762 Uiso 1.0000 . .
    H H101 -0.0695 1.1892 0.6383 0.0603 Uiso 1.0000 . .
    H H102 0.0184 1.1924 0.5310 0.0619 Uiso 1.0000 . .
    H H103 -0.2112 1.0937 0.5094 0.0604 Uiso 1.0000 . .
    H H111 0.3490 1.1432 0.7056 0.0638 Uiso 1.0000 . .
    H H112 0.3911 1.1360 0.5817 0.0621 Uiso 1.0000 . .
    H H113 0.4303 1.0139 0.6121 0.0605 Uiso 1.0000 . .
    H H161 -0.1335 0.2644 -0.1356 0.0533 Uiso 1.0000 . .
    H H162 -0.2710 0.3893 -0.1118 0.0541 Uiso 1.0000 . .
    H H163 -0.2018 0.3427 -0.0102 0.0533 Uiso 1.0000 . .
    H H171 0.2104 0.3825 -0.1764 0.0583 Uiso 1.0000 . .
    H H172 0.0439 0.4833 -0.1809 0.0615 Uiso 1.0000 . .
    H H173 0.2932 0.5356 -0.0931 0.0603 Uiso 1.0000 . .
    H H221 0.8135 0.8309 1.0028 0.0370 Uiso 1.0000 . .
    H H222 0.9674 0.7230 0.9470 0.0375 Uiso 1.0000 . .
    H H231 1.1005 0.8416 0.8441 0.0329 Uiso 1.0000 . .
    H H241 1.3149 0.8725 1.0324 0.0438 Uiso 1.0000 . .
    H H251 1.5871 1.0245 1.0503 0.0384 Uiso 1.0000 . .
    H H261 1.5857 1.1453 0.9544 0.0459 Uiso 1.0000 . .
    H H262 1.4308 1.0016 0.8639 0.0418 Uiso 1.0000 . .
    H H311 0.6643 0.4781 0.4559 0.0697 Uiso 1.0000 . .
    H H312 0.8410 0.6073 0.5269 0.0725 Uiso 1.0000 . .
    H H313 0.8602 0.4848 0.5575 0.0711 Uiso 1.0000 . .
    H H301 0.3512 0.4153 0.5456 0.0753 Uiso 1.0000 . .
    H H302 0.3615 0.5007 0.6793 0.0752 Uiso 1.0000 . .
    H H303 0.5565 0.4129 0.6424 0.0755 Uiso 1.0000 . .
    H H291 0.3550 0.6232 0.5002 0.0783 Uiso 1.0000 . .
    H H292 0.3233 0.6922 0.6327 0.0779 Uiso 1.0000 . .
    H H293 0.5342 0.7508 0.5961 0.0786 Uiso 1.0000 . .
    H H361 1.2311 1.3140 1.3097 0.0856 Uiso 1.0000 . .
    H H362 1.0554 1.1946 1.3015 0.0842 Uiso 1.0000 . .
    H H363 1.0313 1.2354 1.1954 0.0846 Uiso 1.0000 . .
    H H371 1.5676 1.2009 1.3512 0.0897 Uiso 1.0000 . .
    H H372 1.3954 1.0796 1.3409 0.0880 Uiso 1.0000 . .
    H H373 1.5744 1.0553 1.2600 0.0883 Uiso 1.0000 . .
    H H22 0.6069 0.3443 0.1745 0.0550 Uiso 1.0000 . .
    H H37 0.9988 1.0407 0.9081 0.0730 Uiso 1.0000 . .
    H H49 -0.0394 0.5617 0.2550 0.0476 Uiso 1.0000 . .
    H H5 1.2694 1.2233 0.9597 0.0500 Uiso 1.0000 . .
loop_
    _atom_site_aniso_label
    _atom_site_aniso_U_11
    _atom_site_aniso_U_22
    _atom_site_aniso_U_33
    _atom_site_aniso_U_12
    _atom_site_aniso_U_13
    _atom_site_aniso_U_23
    C1 0.0284(13) 0.0241(13) 0.0345(13) 0.0024(10) 0.0056(10) 0.0082(11)
    C2 0.0343(13) 0.0255(13) 0.0318(12) 0.0046(10) 0.0077(10) 0.0069(11)
    C3 0.0297(12) 0.0274(13) 0.0316(12) 0.0024(10) 0.0081(9) 0.0109(11)
    C4 0.0343(13) 0.0236(13) 0.0312(12) 0.0027(10) 0.0103(10) 0.0110(11)
    C5 0.0298(12) 0.0228(13) 0.0335(12) 0.0009(10) 0.0102(10) 0.0079(10)
    C6 0.0298(12) 0.0320(14) 0.0391(14) 0.0067(11) 0.0087(10) 0.0136(11)
    O7 0.0300(9) 0.0307(10) 0.0312(9) 0.0033(7) 0.0109(7) 0.0030(8)
    C8 0.0352(13) 0.0356(15) 0.0266(12) 0.0057(11) 0.0112(10) 0.0058(11)
    C9 0.0574(19) 0.0531(19) 0.0414(15) 0.0020(15) 0.0160(14) 0.0213(15)
    C10 0.0477(16) 0.0340(16) 0.0424(16) 0.0098(13) 0.0092(13) 0.0053(13)
    C11 0.0385(16) 0.0500(19) 0.0384(14) 0.0013(13) 0.0060(12) 0.0063(14)
    O12 0.0297(10) 0.0414(12) 0.0477(11) 0.0036(8) 0.0120(8) 0.0059(9)
    O13 0.0321(9) 0.0332(10) 0.0339(9) 0.0005(7) 0.0081(7) 0.0147(8)
    O14 0.0379(10) 0.0288(10) 0.0280(9) 0.0092(8) 0.0063(7) 0.0057(8)
    C15 0.0414(15) 0.0258(13) 0.0253(11) 0.0103(11) 0.0086(10) 0.0073(10)
    C16 0.0411(15) 0.0351(15) 0.0359(14) 0.0033(12) 0.0043(11) 0.0080(12)
    C17 0.0532(17) 0.0378(16) 0.0294(13) 0.0083(13) 0.0126(12) 0.0103(12)
    O18 0.0370(10) 0.0227(9) 0.0354(9) 0.0049(7) 0.0046(7) 0.0110(8)
    O19 0.0311(9) 0.0307(10) 0.0510(11) 0.0069(8) 0.0077(8) 0.0129(9)
    C21 0.0399(15) 0.0298(15) 0.0351(14) 0.0042(11) 0.0074(11) 0.0121(12)
    C22 0.0425(15) 0.0291(14) 0.0307(13) 0.0038(11) 0.0035(11) 0.0100(11)
    C23 0.0322(13) 0.0275(13) 0.0321(12) 0.0102(10) 0.0064(10) 0.0121(11)
    C24 0.0422(15) 0.0286(14) 0.0331(13) 0.0028(11) 0.0042(11) 0.0140(12)
    C25 0.0325(13) 0.0268(13) 0.0349(13) 0.0068(10) 0.0073(10) 0.0085(11)
    C26 0.0428(15) 0.0322(15) 0.0400(14) 0.0115(12) 0.0153(12) 0.0146(12)
    O27 0.0370(10) 0.0368(11) 0.0310(9) 0.0039(8) 0.0019(8) 0.0053(8)
    C28 0.0374(14) 0.0404(17) 0.0348(14) -0.0020(12) 0.0015(11) 0.0120(13)
    C31 0.0525(19) 0.059(2) 0.0333(14) 0.0006(16) 0.0091(13) 0.0060(14)
    C30 0.066(2) 0.049(2) 0.0388(16) -0.0109(16) 0.0027(14) 0.0126(15)
    C29 0.0459(17) 0.065(2) 0.0492(17) 0.0050(16) -0.0018(14) 0.0293(17)
    O32 0.0376(11) 0.0576(15) 0.0490(12) 0.0053(10) 0.0111(9) 0.0120(11)
    O33 0.0349(10) 0.0435(12) 0.0654(14) 0.0144(9) 0.0148(9) 0.0343(11)
    O34 0.0727(15) 0.0466(13) 0.0281(10) -0.0250(11) 0.0114(10) 0.0031(9)
    C35 0.0431(15) 0.0355(15) 0.0299(13) -0.0060(12) 0.0042(11) 0.0125(12)
    C36 0.061(2) 0.062(2) 0.0487(17) 0.0073(17) 0.0258(16) 0.0180(17)
    C37 0.067(2) 0.067(2) 0.0449(18) 0.0006(18) -0.0012(16) 0.0313(18)
    O38 0.0384(10) 0.0290(10) 0.0301(9) 0.0022(8) 0.0085(7) 0.0097(8)
    O39 0.0481(11) 0.0262(9) 0.0302(9) 0.0090(8) 0.0087(8) 0.0096(8)
loop_
    _geom_bond_atom_site_label_1
    _geom_bond_atom_site_label_2
    _geom_bond_site_symmetry_1
    _geom_bond_site_symmetry_2
    _geom_bond_distance
    _geom_bond_publ_flag
    C1 C2 . . 1.508(3) no
    C1 O7 . . 1.344(3) no
    C1 O12 . . 1.206(3) no
    C2 C3 . . 1.524(4) no
    C2 H21 . . 0.977 no
    C2 H374 . . 0.937 no
    C3 C4 . . 1.526(3) no
    C3 O13 . . 1.418(3) no
    C3 H31 . . 0.940 no
    C4 C5 . . 1.546(4) no
    C4 O14 . . 1.445(3) no
    C4 H41 . . 0.989 no
    C5 C6 . . 1.504(4) no
    C5 O18 . . 1.435(3) no
    C5 H51 . . 0.961 no
    C6 O19 . . 1.429(3) no
    C6 H61 . . 0.954 no
    C6 H62 . . 1.004 no
    O7 C8 . . 1.469(3) no
    C8 C9 . . 1.513(4) no
    C8 C10 . . 1.521(4) no
    C8 C11 . . 1.521(4) no
    C9 H91 . . 0.974 no
    C9 H92 . . 0.985 no
    C9 H93 . . 0.977 no
    C10 H101 . . 0.956 no
    C10 H102 . . 0.974 no
    C10 H103 . . 0.980 no
    C11 H111 . . 0.990 no
    C11 H112 . . 0.970 no
    C11 H113 . . 0.987 no
    O13 H49 . . 0.807 no
    O14 C15 . . 1.420(3) no
    C15 C16 . . 1.508(4) no
    C15 C17 . . 1.520(4) no
    C15 O18 . . 1.432(3) no
    C16 H161 . . 0.986 no
    C16 H162 . . 0.970 no
    C16 H163 . . 0.987 no
    C17 H171 . . 0.968 no
    C17 H172 . . 0.965 no
    C17 H173 . . 0.974 no
    O19 H22 . . 0.849 no
    C21 C22 . . 1.504(4) no
    C21 O27 . . 1.337(3) no
    C21 O32 . . 1.210(4) no
    C22 C23 . . 1.522(4) no
    C22 H221 . . 0.988 no
    C22 H222 . . 0.971 no
    C23 C24 . . 1.522(4) no
    C23 O33 . . 1.423(3) no
    C23 H231 . . 1.066 no
    C24 C25 . . 1.542(4) no
    C24 O34 . . 1.429(3) no
    C24 H241 . . 0.975 no
    C25 C26 . . 1.516(4) no
    C25 O38 . . 1.439(3) no
    C25 H251 . . 0.992 no
    C26 O39 . . 1.427(3) no
    C26 H261 . . 0.988 no
    C26 H262 . . 0.978 no
    O27 C28 . . 1.490(3) no
    C28 C31 . . 1.520(4) no
    C28 C30 . . 1.514(5) no
    C28 C29 . . 1.516(5) no
    C31 H311 . . 0.971 no
    C31 H312 . . 0.967 no
    C31 H313 . . 0.962 no
    C30 H301 . . 0.960 no
    C30 H302 . . 0.966 no
    C30 H303 . . 0.964 no
    C29 H291 . . 0.983 no
    C29 H292 . . 0.979 no
    C29 H293 . . 0.973 no
    O33 H37 . . 0.827 no
    O34 C35 . . 1.418(4) no
    C35 C36 . . 1.499(5) no
    C35 C37 . . 1.512(4) no
    C35 O38 . . 1.431(3) no
    C36 H361 . . 0.975 no
    C36 H362 . . 0.967 no
    C36 H363 . . 0.959 no
    C37 H371 . . 0.976 no
    C37 H372 . . 0.955 no
    C37 H373 . . 0.967 no
    O39 H5 . . 0.832 no
loop_
    _geom_angle_atom_site_label_1
    _geom_angle_atom_site_label_2
    _geom_angle_atom_site_label_3
    _geom_angle_site_symmetry_1
    _geom_angle_site_symmetry_2
    _geom_angle_site_symmetry_3
    _geom_angle
    _geom_angle_publ_flag
    C2 C1 O7 . . . 110.2(2) no
    C2 C1 O12 . . . 124.6(2) no
    O7 C1 O12 . . . 125.2(2) no
    C1 C2 C3 . . . 112.8(2) no
    C1 C2 H21 . . . 102.3 no
    C3 C2 H21 . . . 110.5 no
    C1 C2 H374 . . . 105.5 no
    C3 C2 H374 . . . 112.2 no
    H21 C2 H374 . . . 112.9 no
    C2 C3 C4 . . . 109.1(2) no
    C2 C3 O13 . . . 111.77(19) no
    C4 C3 O13 . . . 113.4(2) no
    C2 C3 H31 . . . 111.7 no
    C4 C3 H31 . . . 100.9 no
    O13 C3 H31 . . . 109.6 no
    C3 C4 C5 . . . 118.7(2) no
    C3 C4 O14 . . . 107.8(2) no
    C5 C4 O14 . . . 104.06(19) no
    C3 C4 H41 . . . 105.0 no
    C5 C4 H41 . . . 109.2 no
    O14 C4 H41 . . . 112.2 no
    C4 C5 C6 . . . 118.2(2) no
    C4 C5 O18 . . . 103.49(19) no
    C6 C5 O18 . . . 109.7(2) no
    C4 C5 H51 . . . 105.4 no
    C6 C5 H51 . . . 104.5 no
    O18 C5 H51 . . . 116.0 no
    C5 C6 O19 . . . 110.7(2) no
    C5 C6 H61 . . . 107.6 no
    O19 C6 H61 . . . 107.9 no
    C5 C6 H62 . . . 113.0 no
    O19 C6 H62 . . . 112.6 no
    H61 C6 H62 . . . 104.6 no
    C1 O7 C8 . . . 121.33(19) no
    O7 C8 C9 . . . 110.5(2) no
    O7 C8 C10 . . . 109.2(2) no
    C9 C8 C10 . . . 112.6(2) no
    O7 C8 C11 . . . 102.4(2) no
    C9 C8 C11 . . . 110.9(3) no
    C10 C8 C11 . . . 110.7(3) no
    C8 C9 H91 . . . 109.0 no
    C8 C9 H92 . . . 109.5 no
    H91 C9 H92 . . . 112.0 no
    C8 C9 H93 . . . 107.4 no
    H91 C9 H93 . . . 110.2 no
    H92 C9 H93 . . . 108.6 no
    C8 C10 H101 . . . 109.9 no
    C8 C10 H102 . . . 109.8 no
    H101 C10 H102 . . . 108.0 no
    C8 C10 H103 . . . 108.1 no
    H101 C10 H103 . . . 110.7 no
    H102 C10 H103 . . . 110.4 no
    C8 C11 H111 . . . 110.5 no
    C8 C11 H112 . . . 106.6 no
    H111 C11 H112 . . . 111.1 no
    C8 C11 H113 . . . 109.5 no
    H111 C11 H113 . . . 111.5 no
    H112 C11 H113 . . . 107.5 no
    C3 O13 H49 . . . 118.0 no
    C4 O14 C15 . . . 108.28(18) no
    O14 C15 C16 . . . 108.2(2) no
    O14 C15 C17 . . . 111.3(2) no
    C16 C15 C17 . . . 112.9(2) no
    O14 C15 O18 . . . 103.72(19) no
    C16 C15 O18 . . . 109.1(2) no
    C17 C15 O18 . . . 111.1(2) no
    C15 C16 H161 . . . 111.7 no
    C15 C16 H162 . . . 106.1 no
    H161 C16 H162 . . . 111.4 no
    C15 C16 H163 . . . 108.4 no
    H161 C16 H163 . . . 111.4 no
    H162 C16 H163 . . . 107.5 no
    C15 C17 H171 . . . 109.6 no
    C15 C17 H172 . . . 110.2 no
    H171 C17 H172 . . . 107.4 no
    C15 C17 H173 . . . 107.8 no
    H171 C17 H173 . . . 110.7 no
    H172 C17 H173 . . . 111.1 no
    C5 O18 C15 . . . 106.46(18) no
    C6 O19 H22 . . . 113.3 no
    C22 C21 O27 . . . 110.8(2) no
    C22 C21 O32 . . . 124.2(2) no
    O27 C21 O32 . . . 125.0(3) no
    C21 C22 C23 . . . 113.8(2) no
    C21 C22 H221 . . . 108.0 no
    C23 C22 H221 . . . 108.2 no
    C21 C22 H222 . . . 111.0 no
    C23 C22 H222 . . . 108.3 no
    H221 C22 H222 . . . 107.4 no
    C22 C23 C24 . . . 110.0(2) no
    C22 C23 O33 . . . 105.6(2) no
    C24 C23 O33 . . . 113.9(2) no
    C22 C23 H231 . . . 106.9 no
    C24 C23 H231 . . . 110.2 no
    O33 C23 H231 . . . 109.8 no
    C23 C24 C25 . . . 119.8(2) no
    C23 C24 O34 . . . 108.3(2) no
    C25 C24 O34 . . . 104.3(2) no
    C23 C24 H241 . . . 106.4 no
    C25 C24 H241 . . . 108.8 no
    O34 C24 H241 . . . 108.9 no
    C24 C25 C26 . . . 119.6(2) no
    C24 C25 O38 . . . 103.7(2) no
    C26 C25 O38 . . . 108.4(2) no
    C24 C25 H251 . . . 108.9 no
    C26 C25 H251 . . . 101.8 no
    O38 C25 H251 . . . 115.1 no
    C25 C26 O39 . . . 113.7(2) no
    C25 C26 H261 . . . 105.0 no
    O39 C26 H261 . . . 108.5 no
    C25 C26 H262 . . . 108.2 no
    O39 C26 H262 . . . 107.9 no
    H261 C26 H262 . . . 113.6 no
    C21 O27 C28 . . . 121.5(2) no
    O27 C28 C31 . . . 101.9(2) no
    O27 C28 C30 . . . 109.1(2) no
    C31 C28 C30 . . . 111.3(3) no
    O27 C28 C29 . . . 110.2(3) no
    C31 C28 C29 . . . 111.3(3) no
    C30 C28 C29 . . . 112.6(3) no
    C28 C31 H311 . . . 108.8 no
    C28 C31 H312 . . . 113.1 no
    H311 C31 H312 . . . 106.9 no
    C28 C31 H313 . . . 111.9 no
    H311 C31 H313 . . . 106.7 no
    H312 C31 H313 . . . 109.1 no
    C28 C30 H301 . . . 108.4 no
    C28 C30 H302 . . . 108.0 no
    H301 C30 H302 . . . 109.9 no
    C28 C30 H303 . . . 109.6 no
    H301 C30 H303 . . . 110.6 no
    H302 C30 H303 . . . 110.2 no
    C28 C29 H291 . . . 108.4 no
    C28 C29 H292 . . . 109.2 no
    H291 C29 H292 . . . 110.0 no
    C28 C29 H293 . . . 108.0 no
    H291 C29 H293 . . . 111.1 no
    H292 C29 H293 . . . 110.0 no
    C23 O33 H37 . . . 102.0 no
    C24 O34 C35 . . . 110.3(2) no
    O34 C35 C36 . . . 108.2(3) no
    O34 C35 C37 . . . 110.9(3) no
    C36 C35 C37 . . . 113.5(3) no
    O34 C35 O38 . . . 104.4(2) no
    C36 C35 O38 . . . 108.6(3) no
    C37 C35 O38 . . . 110.6(2) no
    C35 C36 H361 . . . 109.6 no
    C35 C36 H362 . . . 107.2 no
    H361 C36 H362 . . . 110.4 no
    C35 C36 H363 . . . 109.2 no
    H361 C36 H363 . . . 110.6 no
    H362 C36 H363 . . . 110.0 no
    C35 C37 H371 . . . 109.8 no
    C35 C37 H372 . . . 107.5 no
    H371 C37 H372 . . . 110.8 no
    C35 C37 H373 . . . 109.1 no
    H371 C37 H373 . . . 109.7 no
    H372 C37 H373 . . . 109.9 no
    C25 O38 C35 . . . 107.8(2) no
    C26 O39 H5 . . . 107.4 no
loop_
    _geom_hbond_atom_site_label_D
    _geom_hbond_atom_site_label_H
    _geom_hbond_atom_site_label_A
    _geom_hbond_site_symmetry_D
    _geom_hbond_site_symmetry_H
    _geom_hbond_site_symmetry_A
    _geom_hbond_distance_DH
    _geom_hbond_distance_HA
    _geom_hbond_distance_DA
    _geom_hbond_angle_DHA
    _geom_hbond_publ_flag
    C2 H21 O34 . . 1_454 0.98 2.46 3.407(4) 164 no
    C3 H31 O12 . . 1_655 0.94 2.54 3.442(4) 161 no
    C9 H91 O39 . . 1_455 0.97 2.60 3.502(4) 154 no
    C10 H103 O12 . . . 0.98 2.40 3.031(4) 121 no
    C22 H222 O14 . . 1_656 0.97 2.50 3.349(4) 147 no
    C30 H302 O32 . . . 0.97 2.40 3.009(4) 121 no
    O19 H22 O38 . . 1_444 0.85 2.03 2.861(4) 165 yes
    O33 H37 C26 . . . 0.83 2.57 3.231(4) 138 no
    O33 H37 O39 . . . 0.83 1.88 2.703(4) 171 no
    O13 H49 O19 . . 1_455 0.81 2.06 2.842(4) 162 yes
    O39 H5 O18 . . 1_666 0.83 1.98 2.771(4) 157 yes
