# Supplementary material for: tert-Butyl 2-de­oxy-4,5-O-isopropyl­idene-d-gluconate
Source: Acta Crystallogr Sect E Struct Rep Online. 2008 Sep 27;64(Pt 10):o2011–2. doi: 10.1107/S160053680803064X (PMC2959253; doi:10.1107/S160053680803064X)
Supplement: Supplementary file 2 [file e-64-o2011-Isup2.hkl]

data_I
#  9111606    DB198                        
_audit_creation_date        08-09-11
_audit_creation_method      CRYSTALS 

_cell_length_a                    5.9366(2)
_cell_angle_alpha                 113.413(2)
_cell_length_b                    11.1694(5)
_cell_angle_beta                  100.3696(19)
_cell_length_c                    12.7530(6)
_cell_angle_gamma                 93.783(2)

# NOTE Fc on scale of Fo,      1.19808
# Status flags: 
#    o - used in refinement 
#    < - excluded by I/sigmaI cutoff 
#    x - excluded for another reason  

loop_
_refln_index_h
_refln_index_k
_refln_index_l
_refln_F_squared_meas
_refln_F_squared_calc
_refln_F_squared_sigma
_refln_observed_status
   2   0   0      142.25      167.82        6.61 o
   3   0   0      346.35      362.37       11.67 o
   4   0   0      163.60      152.40        5.95 o
   5   0   0       88.55       92.44        4.19 o
   6   0   0       41.70       38.54        3.98 o
   7   0   0        0.15        0.49        4.35 o
  -7   1   0       -1.05        0.88        5.01 o
  -6   1   0       65.20       60.32        5.08 o
  -5   1   0       55.70       57.58        2.73 o
  -4   1   0       33.60       36.21        1.93 o
  -3   1   0       75.75       84.23        3.46 o
  -2   1   0       91.50       99.04        3.15 o
   2   1   0     1043.55     1140.32       55.16 o
   3   1   0      110.85      128.37        5.02 o
   4   1   0      163.15      165.31        6.73 o
   5   1   0       72.15       77.58        4.41 o
   6   1   0       11.90       12.34        1.80 o
   7   1   0       24.65       29.11        5.46 o
  -7   2   0        1.10        2.86        3.62 o
  -6   2   0      100.65       99.03        4.50 o
  -5   2   0       11.85       13.26        1.61 o
  -4   2   0        3.75        3.12        1.32 o
  -3   2   0      222.70      230.75        6.88 o
  -2   2   0        5.05        5.10        0.70 o
   1   2   0      852.95      954.63       45.53 o
   2   2   0      992.55     1016.59       51.21 o
   3   2   0      125.90      121.07        7.95 o
   4   2   0       49.90       48.40        2.57 o
   5   2   0       30.05       31.83        2.18 o
   6   2   0        4.45        4.68        1.98 o
   7   2   0       17.90       17.64        5.55 o
  -7   3   0       -1.15        0.88        3.61 o
  -6   3   0       94.10       91.80        5.05 o
  -5   3   0       46.50       46.84        3.01 o
  -4   3   0      329.60      326.49       12.68 o
  -3   3   0      478.30      471.19       13.11 o
  -2   3   0      976.90      972.39       27.61 o
  -1   3   0     1626.85     1626.18       51.38 o
   0   3   0      371.00      376.68       24.67 o
   1   3   0     1299.90     1265.43       56.21 o
   2   3   0       85.20       87.43        4.36 o
   3   3   0      105.95      102.53        4.62 o
   4   3   0       44.75       37.75        3.61 o
   5   3   0       33.40       32.37        2.57 o
   6   3   0       20.85       21.10        2.21 o
   7   3   0       -0.90        0.94        5.34 o
  -7   4   0       19.05       14.77        4.77 o
  -6   4   0       61.30       60.37        3.55 o
  -5   4   0       94.60       93.53        4.26 o
  -4   4   0       10.80       11.13        1.22 o
  -3   4   0      161.70      165.94        5.07 o
  -2   4   0      150.35      141.23        4.46 o
  -1   4   0      325.40      325.31       14.59 o
   0   4   0      900.90      863.30       57.75 o
   1   4   0      307.45      319.53       12.99 o
   2   4   0      968.65      901.74       36.30 o
   3   4   0      183.15      187.70        7.71 o
   4   4   0      302.70      302.84       16.60 o
   5   4   0        1.95        5.27        2.00 o
   6   4   0       11.00       15.22        2.25 o
  -7   5   0       10.05       10.45        3.55 o
  -6   5   0       30.50       37.66        2.97 o
  -5   5   0       35.45       37.68        2.53 o
  -4   5   0      155.40      137.79        5.30 o
  -3   5   0      405.00      400.67       13.59 o
  -2   5   0      466.80      493.55       13.94 o
  -1   5   0      423.40      435.46       16.20 o
   0   5   0       28.10       28.83        2.93 o
   1   5   0      634.55      625.75       22.01 o
   2   5   0      199.10      196.69        8.70 o
   3   5   0      205.20      202.06        9.32 o
   4   5   0        7.65        8.14        1.75 o
   5   5   0        9.80       10.40        1.60 o
   6   5   0        9.30       10.46        2.85 o
  -7   6   0       10.10        7.36        4.27 o
  -6   6   0        4.75        5.71        3.26 o
  -5   6   0       67.55       63.94        3.05 o
  -4   6   0       44.25       34.34        2.42 o
  -3   6   0        7.35        8.17        1.67 o
  -2   6   0      275.05      264.23        9.30 o
  -1   6   0      213.55      217.47       11.16 o
   0   6   0        6.90        5.95        2.09 o
   1   6   0      210.35      214.57       13.59 o
   2   6   0      138.70      132.93        6.63 o
   3   6   0      263.30      249.88       12.00 o
   4   6   0       37.70       37.74        2.72 o
   5   6   0       10.00       16.90        2.85 o
   6   6   0       12.25       15.96        4.98 o
  -7   7   0       -1.90        1.20        3.68 o
  -6   7   0       14.65       14.19        4.28 o
  -5   7   0        1.15        1.31        2.50 o
  -4   7   0       23.25       22.85        2.20 o
  -3   7   0      264.25      256.14        9.65 o
  -2   7   0       19.05       16.87        2.02 o
  -1   7   0       23.90       24.03        1.91 o
   0   7   0      178.70      166.09        9.25 o
   1   7   0       10.65       11.12        1.75 o
   2   7   0      277.80      275.76       18.93 o
   3   7   0       16.50       19.37        1.80 o
   4   7   0       67.20       56.48        4.36 o
   5   7   0       26.30       30.35        3.10 o
  -6   8   0       31.80       30.34        4.40 o
  -5   8   0       68.55       64.49        5.25 o
  -4   8   0       25.25       26.52        2.55 o
  -3   8   0      121.95      139.67        6.20 o
  -2   8   0       83.65       94.20        4.13 o
  -1   8   0       30.80       32.96        2.76 o
   0   8   0        2.40        4.36        1.97 o
   1   8   0       11.70        8.66        2.76 o
   2   8   0       59.05       54.49        4.92 o
   3   8   0        5.25        5.14        1.81 o
   4   8   0       19.25       19.71        2.55 o
   5   8   0       21.55       25.11        4.52 o
  -6   9   0        3.40        4.36        4.00 o
  -5   9   0       18.20       14.17        3.66 o
  -4   9   0       24.25       23.73        2.91 o
  -3   9   0        1.05        0.50        1.85 o
  -2   9   0       92.20       96.96        5.22 o
  -1   9   0      364.35      366.30       19.77 o
   0   9   0        3.80        3.59        2.62 o
   1   9   0        8.20       12.09        2.47 o
   2   9   0       25.05       27.32        3.10 o
   3   9   0        8.55       10.63        2.91 o
   4   9   0       11.65       11.49        3.69 o
  -5  10   0        7.90        4.83        4.10 o
  -4  10   0        7.95        3.28        3.11 o
  -3  10   0        0.85        4.93        2.65 o
  -2  10   0      174.00      174.70       10.16 o
  -1  10   0       14.15       14.67        2.57 o
   0  10   0       16.90       19.92        2.07 o
   1  10   0       16.95       23.01        3.10 o
   2  10   0        9.70       11.15        3.39 o
   3  10   0        2.45        4.05        6.97 o
   4  10   0        5.50        4.47        4.03 o
  -5  11   0        3.20        1.50        4.90 o
  -4  11   0        6.80        3.81        4.80 o
  -3  11   0       31.20       32.29        5.90 o
  -2  11   0       20.80       24.15        3.98 o
  -1  11   0        1.65        3.05        1.90 o
   0  11   0       67.95       59.24        5.43 o
   1  11   0        5.70        6.39        4.19 o
   2  11   0        6.60        8.32        4.15 o
   3  11   0        8.70       10.91        3.83 o
  -4  12   0       36.00       28.21        7.40 o
  -3  12   0       20.60       16.90        6.50 o
  -2  12   0        4.10        6.46        4.00 o
  -1  12   0       53.00       48.81        6.46 o
   0  12   0       17.75       19.60        4.16 o
   1  12   0        9.65       18.63        5.08 o
   2  12   0        4.85        5.53        4.68 o
  -2  13   0        3.65        1.56        5.42 o
  -1  13   0        3.70        4.31        3.80 o
   0  13   0       18.55       23.18        6.28 o
  -1 -13   1       -1.90        1.76        5.80 o
   0 -13   1        5.70        4.91        3.63 o
   1 -13   1       34.25       32.84        6.55 o
   2 -13   1        3.30       10.40        5.60 o
   3 -13   1       56.30       52.40       10.50 o
  -2 -12   1       12.25       13.80        3.91 o
  -1 -12   1       -2.60        2.58        4.39 o
   0 -12   1       51.05       46.63        6.55 o
   1 -12   1        2.95        1.98        2.96 o
   2 -12   1        2.80       12.12        4.80 o
   3 -12   1        6.70        6.78        5.00 o
   4 -12   1        7.10        4.38        4.10 o
  -3 -11   1        0.05        0.95        3.71 o
  -2 -11   1        4.70        5.61        2.84 o
  -1 -11   1       17.85       22.69        3.18 o
   0 -11   1        6.25        6.17        1.80 o
   1 -11   1        6.55        7.29        2.56 o
   2 -11   1       51.30       56.52        3.96 o
   3 -11   1       -0.30        0.64        4.34 o
   4 -11   1       16.75       15.40        5.10 o
   5 -11   1       38.40       36.62        6.20 o
  -4 -10   1        2.15        1.65        2.85 o
  -3 -10   1       12.10       13.42        3.65 o
  -2 -10   1        6.75        7.08        2.91 o
  -1 -10   1       78.40       72.71        5.80 o
   0 -10   1       60.90       64.76        4.79 o
   1 -10   1       96.95      103.55        6.27 o
   2 -10   1       93.70       99.21        5.77 o
   3 -10   1       41.25       42.26        3.31 o
   4 -10   1       12.50       11.69        4.20 o
   5 -10   1        2.00        2.83        4.35 o
  -4  -9   1      104.85       87.01        8.94 o
  -3  -9   1       20.45       19.00        3.13 o
  -2  -9   1       26.25       32.01        3.76 o
  -1  -9   1      345.85      323.03       20.97 o
   0  -9   1       28.65       27.92        3.26 o
   1  -9   1      250.75      249.91       12.90 o
   2  -9   1       66.65       69.56        3.96 o
   3  -9   1       99.00       98.03        5.93 o
   4  -9   1       96.40       90.51        5.96 o
   5  -9   1       11.95        8.78        3.42 o
   6  -9   1       26.30       24.65        5.20 o
  -5  -8   1       16.15       18.42        3.75 o
  -4  -8   1       10.65       10.85        2.10 o
  -3  -8   1        3.40        4.22        2.10 o
  -2  -8   1       18.10       17.67        2.72 o
  -1  -8   1      152.50      142.04        9.91 o
   0  -8   1        7.80        3.22        2.35 o
   1  -8   1       32.20       34.53        2.61 o
   2  -8   1        5.70        7.13        1.61 o
   3  -8   1      137.95      145.77        5.95 o
   4  -8   1       32.35       30.27        2.55 o
   5  -8   1       23.30       24.68        2.70 o
   6  -8   1       47.40       37.78        5.90 o
  -5  -7   1        3.70        5.30        2.11 o
  -4  -7   1       12.50       15.55        1.90 o
  -3  -7   1       10.05       11.31        1.60 o
  -2  -7   1      208.35      205.15       10.36 o
  -1  -7   1       23.30       17.18        2.85 o
   0  -7   1       58.05       59.67        3.57 o
   1  -7   1      207.85      221.17        9.17 o
   2  -7   1      133.75      125.90        5.85 o
   3  -7   1      201.60      192.34        7.65 o
   4  -7   1       21.50       18.26        2.21 o
   5  -7   1        0.70        1.21        0.92 o
   6  -7   1       19.30       15.14        3.67 o
   7  -7   1        0.70        7.08        9.20 o
  -6  -6   1       16.75       12.09        4.66 o
  -5  -6   1       79.75       88.94        8.00 o
  -4  -6   1      117.10      116.98        6.80 o
  -3  -6   1      252.45      247.44       12.30 o
  -2  -6   1       41.25       51.87        3.54 o
  -1  -6   1       28.10       30.72        2.79 o
   0  -6   1       40.50       48.99        3.42 o
   1  -6   1       28.70       29.53        2.16 o
   2  -6   1      344.55      325.07       14.00 o
   3  -6   1      132.65      117.50        5.11 o
   4  -6   1      141.45      144.85        4.62 o
   5  -6   1      182.85      181.35        6.61 o
   6  -6   1       12.70       14.18        2.91 o
   7  -6   1       -0.45        0.31        4.80 o
  -6  -5   1       11.35        5.41        2.95 o
  -5  -5   1        7.65        8.79        2.10 o
  -4  -5   1      124.40      119.95        5.70 o
  -3  -5   1      529.05      505.20       26.19 o
  -2  -5   1      277.15      268.93       13.69 o
  -1  -5   1      419.55      397.98       18.78 o
   0  -5   1     1015.35      976.64       32.82 o
   1  -5   1      364.65      370.54       12.13 o
   2  -5   1       94.70       78.09        4.26 o
   3  -5   1      100.05       93.36        3.37 o
   4  -5   1       57.50       57.91        2.26 o
   5  -5   1      117.40      110.31        6.32 o
   6  -5   1       28.95       34.04        3.45 o
   7  -5   1        4.90        1.18        3.91 o
  -6  -4   1        2.20        3.65        2.36 o
  -5  -4   1      209.35      192.92       16.20 o
  -4  -4   1      174.05      171.37        9.37 o
  -3  -4   1       97.80       92.51        4.41 o
  -2  -4   1     1088.90     1000.20       48.06 o
  -1  -4   1      538.65      547.78       21.11 o
   0  -4   1      413.70      445.44       15.65 o
   1  -4   1      608.05      627.79       20.17 o
   2  -4   1     1767.00     1666.02       53.43 o
   3  -4   1      109.85      107.02        3.56 o
   4  -4   1       23.15       21.44        1.96 o
   5  -4   1       12.80       10.05        1.46 o
   6  -4   1        3.70        2.51        2.10 o
   7  -4   1       -1.15        0.55        4.32 o
  -7  -3   1       14.05       19.23        4.88 o
  -6  -3   1       53.60       49.56        4.21 o
  -5  -3   1       75.40       70.46        5.10 o
  -4  -3   1      203.85      200.54       12.67 o
  -3  -3   1      528.60      515.79       25.75 o
  -2  -3   1       13.60       13.64        1.20 o
  -1  -3   1     3776.15     3455.34      107.51 o
   0  -3   1     2856.35     2676.83       94.91 o
   1  -3   1     1709.40     1736.59       78.47 o
   2  -3   1      745.65      736.53       23.82 o
   3  -3   1      524.60      497.47       15.78 o
   4  -3   1      168.50      166.29        6.20 o
   5  -3   1       12.00       13.99        1.49 o
   6  -3   1        1.80        2.73        1.51 o
   7  -3   1        1.75        1.33        6.53 o
  -7  -2   1       26.70       30.08        4.62 o
  -6  -2   1        8.45        9.85        1.81 o
  -5  -2   1      200.35      198.06        9.00 o
  -4  -2   1        7.30        7.64        1.08 o
  -3  -2   1      173.30      176.92        9.49 o
  -2  -2   1      554.35      593.78       29.70 o
  -1  -2   1     3163.15     3159.48      124.64 o
   2  -2   1      315.80      331.85       11.35 o
   3  -2   1       65.75       76.36        2.83 o
   4  -2   1       59.90       58.46        2.67 o
   5  -2   1        1.00        0.47        1.81 o
   6  -2   1       27.50       30.25        2.12 o
   7  -2   1       19.70       15.10        4.70 o
  -7  -1   1       53.50       44.34        6.49 o
  -6  -1   1       67.35       64.84        5.12 o
  -5  -1   1       45.60       43.69        3.03 o
  -4  -1   1       96.75       93.08        5.01 o
  -3  -1   1      216.00      230.78       10.20 o
  -2  -1   1      283.80      309.07       14.96 o
   2  -1   1      174.10      188.72        5.86 o
   3  -1   1      143.60      148.00        5.91 o
   4  -1   1       35.75       35.05        2.28 o
   5  -1   1       65.55       67.85        3.35 o
   6  -1   1        5.95        3.51        2.35 o
   7  -1   1       34.45       33.23        6.20 o
  -7   0   1        8.10        8.51        4.10 o
  -6   0   1       21.30       23.84        3.38 o
  -5   0   1      276.00      281.38       17.12 o
  -4   0   1        2.40        3.15        2.04 o
  -3   0   1      317.95      327.63       11.35 o
  -2   0   1      242.20      250.62        9.07 o
   2   0   1      932.05      976.39       31.69 o
   3   0   1      212.30      202.19        9.58 o
   4   0   1      130.75      134.26        6.18 o
   5   0   1      204.70      201.85        8.60 o
   6   0   1       48.50       51.06        2.89 o
   7   0   1       17.40       20.14        4.38 o
  -7   1   1       18.30       22.45        4.53 o
  -6   1   1      103.95      104.15        7.59 o
  -5   1   1        7.45        7.91        2.26 o
  -4   1   1       21.90       23.04        1.63 o
  -3   1   1       19.90       22.68        1.30 o
  -2   1   1       50.15       48.37        1.66 o
   1   1   1      183.90      214.04       11.35 o
   2   1   1     1134.80     1156.80       63.14 o
   3   1   1      845.20      839.39       34.33 o
   4   1   1       24.30       17.45        2.61 o
   5   1   1       46.35       51.78        2.73 o
   6   1   1       40.20       38.52        2.63 o
   7   1   1       53.65       55.51        6.14 o
  -7   2   1       12.75        9.62        4.50 o
  -6   2   1        3.80        6.75        4.74 o
  -5   2   1       37.80       35.47        2.42 o
  -4   2   1      462.20      471.26       15.06 o
  -3   2   1      563.00      549.75       17.26 o
  -2   2   1      163.85      168.57        4.42 o
  -1   2   1      651.50      754.38       23.75 o
   1   2   1     1773.10     1798.67       94.58 o
   2   2   1      183.90      208.18        9.57 o
   3   2   1       45.75       45.93        3.13 o
   4   2   1      193.90      188.28        9.60 o
   5   2   1       47.55       43.15        3.71 o
   6   2   1        1.25        3.22        2.18 o
   7   2   1        2.60        4.70        6.99 o
  -7   3   1        6.75        8.07        3.83 o
  -6   3   1       50.70       48.06        3.30 o
  -5   3   1       16.25       13.94        2.03 o
  -4   3   1        4.00        3.73        1.36 o
  -3   3   1      550.85      533.52       14.80 o
  -2   3   1      815.30      850.04       22.59 o
  -1   3   1     1166.45     1214.10       40.82 o
   0   3   1      376.65      412.86       20.85 o
   1   3   1      146.45      148.34        8.20 o
   2   3   1     1087.05     1002.32       43.49 o
   3   3   1      207.45      201.35        8.77 o
   4   3   1      188.25      172.27       11.78 o
   5   3   1       73.15       73.79        4.49 o
   6   3   1        3.80        2.78        2.15 o
  -7   4   1       21.40       20.48        4.35 o
  -6   4   1       45.80       45.20        3.30 o
  -5   4   1      312.45      322.72       12.53 o
  -4   4   1      273.65      268.17        8.86 o
  -3   4   1       82.80       81.78        2.76 o
  -2   4   1      550.45      526.00       17.10 o
  -1   4   1      180.50      170.33        8.31 o
   0   4   1      126.25      140.07        5.86 o
   1   4   1        0.35        0.73        1.39 o
   2   4   1      204.75      209.97       10.68 o
   3   4   1      205.60      189.83        9.92 o
   4   4   1      307.65      266.80       24.19 o
   5   4   1        3.20        2.62        1.67 o
   6   4   1       33.30       33.30        3.95 o
  -7   5   1       10.40        8.05        4.09 o
  -6   5   1       31.35       28.84        2.83 o
  -5   5   1       84.60       86.70        3.45 o
  -4   5   1        2.00        2.06        1.15 o
  -3   5   1       81.15       83.55        3.17 o
  -2   5   1      751.45      710.61       25.66 o
  -1   5   1       91.95       88.90        4.46 o
   0   5   1      158.00      162.21        8.13 o
   1   5   1      308.65      292.61       18.11 o
   2   5   1      466.90      438.95       18.99 o
   3   5   1      157.40      165.06        7.66 o
   4   5   1        7.35        3.76        1.71 o
   5   5   1       -0.35        1.03        2.84 o
   6   5   1        0.90        5.66        3.64 o
  -7   6   1       24.55       22.00        4.86 o
  -6   6   1       42.00       39.69        4.02 o
  -5   6   1       30.30       26.63        2.35 o
  -4   6   1      128.05      127.23        5.02 o
  -3   6   1      104.85       99.92        4.09 o
  -2   6   1      396.00      376.13       13.01 o
  -1   6   1      259.20      256.44        9.18 o
   0   6   1       10.10       10.00        2.51 o
   1   6   1      194.35      197.13        9.74 o
   2   6   1      306.60      299.91       17.00 o
   3   6   1       15.30       18.77        1.91 o
   4   6   1       26.30       25.38        2.62 o
   5   6   1       21.75       22.16        3.74 o
  -6   7   1       41.20       37.17        4.93 o
  -5   7   1       12.45        9.78        2.02 o
  -4   7   1       60.45       48.95        3.51 o
  -3   7   1      182.20      174.26        6.77 o
  -2   7   1      276.55      275.08        9.80 o
  -1   7   1      103.35      104.74        4.33 o
   0   7   1       78.60       75.72        4.81 o
   1   7   1      291.85      267.85       18.58 o
   2   7   1       20.10       23.20        2.82 o
   3   7   1       41.65       41.33        3.10 o
   4   7   1        7.15        7.69        2.10 o
   5   7   1        9.15        8.55        3.59 o
  -6   8   1        2.25        4.24        3.60 o
  -5   8   1       11.40       13.39        3.12 o
  -4   8   1       29.65       26.68        2.77 o
  -3   8   1       52.90       59.90        3.13 o
  -2   8   1      156.30      166.00        6.32 o
  -1   8   1      326.90      325.24       17.06 o
   0   8   1      124.30      124.33        6.96 o
   1   8   1       18.65       20.27        3.20 o
   2   8   1       22.55       26.80        3.07 o
   3   8   1       -0.80        2.50        3.01 o
   4   8   1       27.15       31.62        3.10 o
   5   8   1       14.90       15.91        4.60 o
  -6   9   1        2.80        3.18        3.70 o
  -5   9   1       34.85       38.79        4.82 o
  -4   9   1        9.70       11.09        2.50 o
  -3   9   1       19.60       19.85        2.42 o
  -2   9   1      110.15      113.96        6.04 o
  -1   9   1       46.20       45.85        3.56 o
   0   9   1       57.40       56.28        4.22 o
   1   9   1      129.95      128.63        8.45 o
   2   9   1        6.75        4.73        2.85 o
   3   9   1       14.60       13.74        4.02 o
   4   9   1       18.75       19.82        4.33 o
  -5  10   1       31.80       28.94        5.90 o
  -4  10   1       42.90       41.15        5.96 o
  -3  10   1        3.60        7.62        2.20 o
  -2  10   1       66.40       71.95        4.30 o
  -1  10   1       37.40       40.79        3.15 o
   0  10   1       33.80       33.91        3.17 o
   1  10   1       81.60       80.31        6.47 o
   2  10   1       18.70       22.48        4.32 o
   3  10   1        6.35       10.03        4.36 o
  -4  11   1       36.05       31.73        6.90 o
  -3  11   1       22.75       34.56        6.11 o
  -2  11   1       56.70       66.92        8.18 o
  -1  11   1       30.20       28.15        3.65 o
   0  11   1      203.10      172.54       22.16 o
   1  11   1        1.50        1.38        2.62 o
   2  11   1        8.40        8.55        4.95 o
  -3  12   1       -6.10        0.46        3.60 o
  -2  12   1       -1.40        2.67        4.99 o
  -1  12   1       18.75       17.34        5.61 o
   0  12   1       35.00       38.58        6.75 o
   1  12   1       26.50       35.67        6.17 o
  -1 -13   2       14.80       14.54        3.77 o
   0 -13   2       -2.15        2.66        3.98 o
   1 -13   2        1.15        3.69        4.99 o
   2 -13   2       19.30       10.12        5.10 o
   3 -13   2       11.90        2.28        6.80 o
  -3 -12   2       -7.30        5.29        5.60 o
  -2 -12   2       10.90       11.58        3.99 o
  -1 -12   2       13.90       17.19        4.53 o
   0 -12   2       34.15       42.71        4.72 o
   1 -12   2        9.30       19.45        5.30 o
   2 -12   2       12.10       10.98        5.20 o
   3 -12   2        7.10        2.97        5.05 o
   4 -12   2        8.75        8.91        5.81 o
  -3 -11   2        3.00        2.51        3.47 o
  -2 -11   2       43.50       47.78        5.79 o
  -1 -11   2       25.05       27.05        4.12 o
   0 -11   2       29.70       30.32        3.44 o
   1 -11   2       65.80       70.25        6.27 o
   2 -11   2      159.05      161.44        8.45 o
   3 -11   2        1.00        3.30        3.62 o
   4 -11   2       13.20        9.96        4.46 o
   5 -11   2        3.30        5.01        4.80 o
  -4 -10   2        1.00        1.01        1.35 o
  -3 -10   2       10.15       15.70        2.97 o
  -2 -10   2        7.50       10.25        3.08 o
  -1 -10   2       47.10       46.22        4.00 o
   0 -10   2       21.10       26.32        3.04 o
   1 -10   2       33.90       34.67        4.14 o
   2 -10   2      209.15      211.25       10.30 o
   3 -10   2       43.45       56.64        3.70 o
   4 -10   2       27.55       27.62        4.65 o
   5 -10   2       35.70       31.86        5.69 o
  -4  -9   2        3.60        6.76        2.63 o
  -3  -9   2       23.60       22.01        2.86 o
  -2  -9   2      401.15      390.67       28.06 o
  -1  -9   2      200.50      192.56       12.59 o
   0  -9   2        1.70        1.43        2.30 o
   1  -9   2      155.35      139.18        9.45 o
   2  -9   2      120.20      114.09        5.14 o
   3  -9   2        6.65        5.71        1.92 o
   4  -9   2       22.05       20.78        2.51 o
   5  -9   2        7.10        6.56        3.14 o
   6  -9   2        4.40       10.65        4.20 o
  -5  -8   2        6.60        9.55        3.10 o
  -4  -8   2       75.25       76.68        6.83 o
  -3  -8   2       30.75       29.16        3.64 o
  -2  -8   2        1.00        4.68        0.93 o
  -1  -8   2       69.60       64.68        4.21 o
   0  -8   2      228.10      222.17       15.21 o
   1  -8   2       64.05       61.28        3.47 o
   2  -8   2       29.95       33.90        2.12 o
   3  -8   2        4.95        2.51        1.61 o
   4  -8   2      210.55      196.34        8.26 o
   5  -8   2       16.10       16.97        2.40 o
   6  -8   2       20.40       20.29        3.60 o
  -6  -7   2        6.40        8.88        5.10 o
  -5  -7   2       19.30       19.39        2.52 o
  -4  -7   2      123.00      114.08        5.85 o
  -3  -7   2       13.10       18.50        2.06 o
  -2  -7   2      183.75      182.16       10.77 o
  -1  -7   2       77.60       83.61        6.02 o
   0  -7   2       30.25       33.02        2.55 o
   1  -7   2       33.50       31.34        4.11 o
   2  -7   2       29.60       28.95        2.01 o
   3  -7   2        5.50        5.06        1.46 o
   4  -7   2       23.05       22.12        2.00 o
   5  -7   2        1.85        0.76        1.36 o
   6  -7   2        7.70        7.48        2.00 o
  -6  -6   2        2.40        1.25        4.60 o
  -5  -6   2       10.90       12.36        2.22 o
  -4  -6   2      635.35      565.56       33.56 o
  -3  -6   2      251.05      231.72       10.00 o
  -2  -6   2       24.20       19.70        2.37 o
  -1  -6   2      266.80      280.77       10.57 o
   0  -6   2       54.60       57.63        3.07 o
   1  -6   2       63.90       51.70        5.22 o
   2  -6   2       93.95       99.16        4.06 o
   3  -6   2      308.75      302.32       10.37 o
   4  -6   2      104.25       98.76        3.86 o
   5  -6   2        8.90        7.58        1.77 o
   6  -6   2        4.50        4.65        3.13 o
   7  -6   2       15.40       11.92        5.41 o
  -6  -5   2        5.85        7.64        2.11 o
  -5  -5   2       63.35       66.61        5.82 o
  -4  -5   2       21.65       20.64        1.86 o
  -3  -5   2      310.85      292.50       15.56 o
  -2  -5   2      125.30      140.57        6.31 o
  -1  -5   2      336.50      345.60       11.62 o
   0  -5   2      993.25      946.17       53.85 o
   1  -5   2      536.45      556.32       22.75 o
   2  -5   2     1445.60     1349.16       57.11 o
   3  -5   2      484.75      477.63       15.01 o
   4  -5   2       61.30       60.50        2.46 o
   5  -5   2      131.85      132.66        5.23 o
   6  -5   2        2.60        1.76        2.69 o
   7  -5   2        1.15        0.48        5.28 o
  -7  -4   2       37.05       34.02        6.15 o
  -6  -4   2       21.25       21.09        3.39 o
  -5  -4   2       37.35       27.89        3.47 o
  -4  -4   2       33.80       39.50        2.40 o
  -3  -4   2       86.25       81.41        3.81 o
  -2  -4   2      196.60      194.35        8.43 o
  -1  -4   2     1075.75     1064.38       30.67 o
   0  -4   2       16.75       15.98        2.06 o
   1  -4   2      235.60      254.42       10.42 o
   2  -4   2      612.90      632.94       19.46 o
   3  -4   2       42.60       43.43        1.80 o
   4  -4   2      491.00      445.06       15.05 o
   5  -4   2       95.70       94.99        4.20 o
   6  -4   2       47.05       53.36        3.01 o
   7  -4   2        4.25        1.42        4.70 o
  -7  -3   2       16.80       18.68        3.69 o
  -6  -3   2       36.10       37.24        3.21 o
  -5  -3   2      108.25      108.87        5.51 o
  -4  -3   2      177.10      181.40       10.36 o
  -3  -3   2       45.20       47.93        2.35 o
  -2  -3   2     1152.85     1149.51       61.90 o
  -1  -3   2       74.15       82.45        3.40 o
   0  -3   2      146.55      144.10        9.22 o
   1  -3   2      511.65      537.48       19.98 o
   2  -3   2      997.00     1001.22       31.35 o
   3  -3   2      112.00      115.42        4.21 o
   4  -3   2      169.10      176.81        6.30 o
   5  -3   2       60.80       62.19        3.68 o
   6  -3   2        3.55        5.65        1.66 o
   7  -3   2        7.00        7.34        3.54 o
  -7  -2   2       22.25       21.07        4.62 o
  -6  -2   2       26.45       25.60        3.34 o
  -5  -2   2       27.65       25.66        2.16 o
  -4  -2   2       37.90       36.13        2.84 o
  -3  -2   2      783.20      786.93       32.74 o
  -2  -2   2      218.75      225.15        8.79 o
  -1  -2   2     2334.90     2381.76      192.26 o
   1  -2   2      370.35      462.37       16.20 o
   2  -2   2      400.90      426.83       16.02 o
   3  -2   2       42.00       42.84        2.10 o
   4  -2   2      146.00      153.01        5.94 o
   5  -2   2       88.90       83.23        4.57 o
   6  -2   2       75.80       72.51        3.71 o
   7  -2   2        3.60        6.10        4.26 o
  -7  -1   2       15.85       19.18        4.28 o
  -6  -1   2       68.00       70.49        5.26 o
  -5  -1   2      244.15      259.67       15.40 o
  -4  -1   2       12.10        6.32        2.22 o
  -3  -1   2      241.00      252.48       10.60 o
  -2  -1   2      428.90      474.66       25.84 o
   1  -1   2      619.20      654.91       27.99 o
   2  -1   2       61.00       66.89        2.15 o
   3  -1   2      184.75      189.21        7.00 o
   4  -1   2      641.45      598.33       25.63 o
   5  -1   2       87.70       88.37        4.90 o
   6  -1   2       27.60       28.02        2.55 o
   7  -1   2        5.55        5.81        4.17 o
  -7   0   2        6.20        5.71        3.41 o
  -6   0   2      108.45      105.46        7.12 o
  -5   0   2       46.10       49.73        4.30 o
  -4   0   2       21.70       21.83        2.33 o
  -3   0   2      314.40      343.93       14.63 o
  -2   0   2      448.00      500.23       14.32 o
   1   0   2      350.10      442.91       15.79 o
   2   0   2      252.45      259.78        9.25 o
   3   0   2       46.95       48.62        2.35 o
   4   0   2       19.70       19.25        1.88 o
   5   0   2      481.65      439.43       20.16 o
   6   0   2       40.90       40.75        2.65 o
   7   0   2        5.35        8.44        4.33 o
  -7   1   2        4.90        5.59        4.36 o
  -6   1   2       84.80       87.49        6.55 o
  -5   1   2       13.25       13.65        2.55 o
  -4   1   2        5.60        5.07        1.27 o
  -3   1   2       28.50       29.52        1.70 o
  -2   1   2      242.90      274.64        7.00 o
  -1   1   2      303.90      305.60       10.30 o
   1   1   2     1045.45     1153.88       50.15 o
   2   1   2       99.00       96.17        5.87 o
   3   1   2      243.05      249.30       12.41 o
   4   1   2        9.20        6.34        1.70 o
   5   1   2       65.25       65.69        3.96 o
   6   1   2       -0.10        2.39        3.34 o
   7   1   2        3.75        4.18        4.22 o
  -7   2   2       14.40       12.47        4.65 o
  -6   2   2      134.35      126.31        7.79 o
  -5   2   2        8.45        6.66        1.75 o
  -4   2   2       22.60       24.31        1.76 o
  -3   2   2      139.45      147.79        4.21 o
  -2   2   2      104.80      115.02        3.15 o
  -1   2   2     1461.50     1496.99       52.62 o
   0   2   2      125.45      122.39        5.60 o
   1   2   2      340.75      323.78       12.69 o
   2   2   2      753.10      715.25       30.75 o
   3   2   2      128.50      121.93        6.74 o
   4   2   2      255.60      245.85       13.54 o
   5   2   2       58.95       60.10        4.05 o
   6   2   2        2.00        1.03        1.84 o
  -7   3   2       17.95       18.98        5.05 o
  -6   3   2       59.95       60.15        3.37 o
  -5   3   2       65.15       59.26        3.60 o
  -4   3   2       84.80       86.78        3.15 o
  -3   3   2      149.75      155.93        4.34 o
  -2   3   2     1101.90     1078.36       33.44 o
  -1   3   2       39.40       42.08        2.16 o
   0   3   2        7.15        6.97        1.05 o
   1   3   2     1073.45     1072.76       47.02 o
   2   3   2      404.95      368.42       15.06 o
   3   3   2      251.40      248.18       11.03 o
   4   3   2        7.70        5.99        1.76 o
   5   3   2       17.75       20.90        2.28 o
   6   3   2       43.35       47.53        5.18 o
  -7   4   2       21.35       23.38        5.36 o
  -6   4   2       20.05       25.48        2.75 o
  -5   4   2        6.90        8.81        1.82 o
  -4   4   2       19.05       16.28        1.32 o
  -3   4   2      608.95      614.32       19.23 o
  -2   4   2       98.30       90.69        3.92 o
  -1   4   2      441.20      432.91       25.50 o
   0   4   2      158.95      149.99        7.72 o
   1   4   2      301.30      303.83       12.73 o
   2   4   2      229.30      226.10        9.55 o
   3   4   2      156.55      150.12        7.45 o
   4   4   2       14.55       17.31        2.45 o
   5   4   2        4.75        5.96        1.75 o
   6   4   2       19.70       25.91        4.45 o
  -7   5   2        0.80        4.97        4.40 o
  -6   5   2        3.65        6.09        2.10 o
  -5   5   2      176.75      169.13        6.26 o
  -4   5   2       36.80       33.13        2.16 o
  -3   5   2       42.90       39.82        2.20 o
  -2   5   2      390.45      345.55       13.14 o
  -1   5   2      358.95      341.05       15.21 o
   0   5   2       29.35       27.68        2.35 o
   1   5   2      313.90      315.22       12.02 o
   2   5   2       27.50       32.24        2.45 o
   3   5   2       16.45       18.87        2.25 o
   4   5   2       29.90       33.04        2.47 o
   5   5   2       22.50       21.25        2.75 o
   6   5   2        9.70       11.31        5.50 o
  -7   6   2       -0.30        2.25        5.48 o
  -6   6   2       10.55        8.72        3.83 o
  -5   6   2       24.70       25.91        2.02 o
  -4   6   2       85.50       86.88        3.65 o
  -3   6   2      710.20      668.43       21.55 o
  -2   6   2      167.05      140.50        6.71 o
  -1   6   2       88.95       91.97        3.98 o
   0   6   2       50.65       43.49        2.95 o
   1   6   2      468.85      413.29       33.77 o
   2   6   2       17.10       15.71        2.05 o
   3   6   2       92.95       97.77        5.35 o
   4   6   2        9.20        7.01        2.69 o
   5   6   2       21.20       22.92        3.80 o
  -6   7   2        8.05        2.71        3.92 o
  -5   7   2       38.95       46.73        2.83 o
  -4   7   2      417.95      380.32       15.38 o
  -3   7   2      158.05      155.54        6.69 o
  -2   7   2       46.75       49.11        3.61 o
  -1   7   2      128.45      122.53        6.65 o
   0   7   2       30.05       28.70        2.38 o
   1   7   2      143.15      138.99       10.24 o
   2   7   2       62.15       60.90        4.30 o
   3   7   2       19.80       21.03        2.28 o
   4   7   2        7.70       11.18        2.45 o
   5   7   2       -0.20        5.04        2.86 o
  -6   8   2       -0.25        5.40        7.11 o
  -5   8   2       14.05       12.36        3.36 o
  -4   8   2       41.90       39.78        3.26 o
  -3   8   2       29.25       25.33        2.53 o
  -2   8   2       13.15       16.09        2.30 o
  -1   8   2      218.80      206.38        9.92 o
   0   8   2      456.70      402.36       23.36 o
   1   8   2       87.40       87.97        7.12 o
   2   8   2       67.70       62.85        4.46 o
   3   8   2      230.35      201.89       15.00 o
   4   8   2       -0.40        0.56        2.91 o
  -6   9   2       17.80       17.54        4.80 o
  -5   9   2       61.10       55.55        7.70 o
  -4   9   2       11.80       11.49        3.58 o
  -3   9   2        6.45        8.00        1.81 o
  -2   9   2       21.60       24.40        2.83 o
  -1   9   2       23.75       28.75        2.65 o
   0   9   2        2.15        1.54        2.05 o
   1   9   2       15.00       14.62        2.05 o
   2   9   2       43.55       49.95        4.20 o
   3   9   2       14.45       10.79        3.92 o
   4   9   2        0.85        7.15        3.29 o
  -5  10   2        3.30        3.17        5.00 o
  -4  10   2       20.50       18.49        4.57 o
  -3  10   2        8.40       10.42        2.31 o
  -2  10   2       34.85       33.62        3.05 o
  -1  10   2       68.65       64.23        4.21 o
   0  10   2      124.25      114.62        8.36 o
   1  10   2       55.55       56.95        6.12 o
   2  10   2       59.35       50.90        8.40 o
   3  10   2        7.80        9.87        5.02 o
  -4  11   2        4.10       11.44        4.73 o
  -3  11   2        2.25        6.44        5.11 o
  -2  11   2        9.90        8.15        3.85 o
  -1  11   2       14.40       13.05        3.08 o
   0  11   2       51.80       47.33        6.21 o
   1  11   2       58.10       60.18        6.82 o
   2  11   2        3.45        6.47        2.90 o
  -3  12   2        9.40        3.53        4.90 o
  -2  12   2       10.60       13.22        4.85 o
  -1  12   2       -0.90        1.04        2.40 o
   0  12   2       12.55       16.00        5.32 o
   0 -14   3        6.90        4.14        4.80 o
   1 -14   3        4.55        4.24        5.06 o
   2 -14   3       12.50       18.46        6.50 o
  -2 -13   3       11.10        2.09        5.80 o
  -1 -13   3       11.40       10.59        4.68 o
   0 -13   3       21.70       19.03        5.41 o
   1 -13   3       15.35       12.63        3.41 o
   2 -13   3       45.90       41.93        8.40 o
   3 -13   3       13.20        6.09        6.70 o
  -3 -12   3       24.40       25.24        5.40 o
  -2 -12   3        2.15        7.72        3.67 o
  -1 -12   3        2.55        3.43        3.48 o
   0 -12   3       -0.25        1.82        2.73 o
   1 -12   3       86.50       71.34        6.90 o
   2 -12   3       14.55       23.10        5.34 o
   3 -12   3       18.50       12.35        5.86 o
   4 -12   3        3.20        1.20        5.70 o
  -4 -11   3       56.20       51.72        8.60 o
  -3 -11   3        7.70        6.97        2.98 o
  -2 -11   3       21.25       23.65        3.55 o
  -1 -11   3      156.80      150.26       11.87 o
   0 -11   3        7.75       11.36        3.15 o
   1 -11   3       38.25       39.91        4.16 o
   2 -11   3        7.75       10.59        2.22 o
   3 -11   3       10.60       15.11        4.16 o
   4 -11   3       13.10       15.53        4.55 o
   5 -11   3       -2.60        2.52        5.10 o
  -4 -10   3       19.90       18.46        3.80 o
  -3 -10   3       86.55       79.27        6.62 o
  -2 -10   3        0.85        6.75        2.34 o
  -1 -10   3       64.15       67.43        7.33 o
   0 -10   3        7.05        7.96        2.66 o
   1 -10   3       10.30       12.84        2.12 o
   2 -10   3       71.30       71.97        3.97 o
   3 -10   3        1.75        4.36        2.02 o
   4 -10   3        9.85       11.73        2.91 o
   5 -10   3       -0.30        1.42        3.70 o
  -5  -9   3       72.65       71.21        9.37 o
  -4  -9   3       15.10       13.80        4.20 o
  -3  -9   3       24.95       29.06        2.94 o
  -2  -9   3      134.35      138.40       13.64 o
  -1  -9   3      164.65      171.10       13.51 o
   0  -9   3       94.15       98.49        6.38 o
   1  -9   3       87.05       86.59        5.86 o
   2  -9   3      117.70      118.10        6.34 o
   3  -9   3       74.85       67.46        4.51 o
   4  -9   3       42.45       45.26        3.00 o
   5  -9   3        3.40        3.32        2.53 o
   6  -9   3       14.10       18.93        4.90 o
  -5  -8   3       52.80       56.09        5.30 o
  -4  -8   3      110.05      103.45        6.85 o
  -3  -8   3       13.15       15.49        3.22 o
  -2  -8   3        1.40        0.15        1.55 o
  -1  -8   3       69.55       68.70        4.03 o
   0  -8   3        8.65        7.31        2.16 o
   1  -8   3       89.90       82.51        4.65 o
   2  -8   3       29.95       30.21        2.30 o
   3  -8   3      189.50      194.75        7.75 o
   4  -8   3       80.10       88.20        4.16 o
   5  -8   3       11.75       10.34        2.44 o
   6  -8   3        2.60        2.87        2.70 o
  -6  -7   3       27.30       27.11        6.10 o
  -5  -7   3       71.00       62.26        5.30 o
  -4  -7   3       47.85       45.76        4.03 o
  -3  -7   3        6.10        5.73        1.69 o
  -2  -7   3       99.30      102.22        7.32 o
  -1  -7   3       26.70       25.25        2.32 o
   0  -7   3       79.25       75.80        5.66 o
   1  -7   3       64.50       65.06        3.81 o
   2  -7   3      174.35      161.39        6.07 o
   3  -7   3       83.65       82.24        4.05 o
   4  -7   3       20.60       22.38        1.81 o
   5  -7   3        0.95        0.87        1.23 o
   6  -7   3       33.30       39.94        2.70 o
  -6  -6   3        5.10        4.96        2.60 o
  -5  -6   3       22.65       27.97        2.65 o
  -4  -6   3       10.90       15.22        2.28 o
  -3  -6   3      676.25      608.78       49.81 o
  -2  -6   3      353.70      343.17       19.00 o
  -1  -6   3      153.20      142.19        5.70 o
   0  -6   3       25.45       25.06        2.98 o
   1  -6   3     1395.05     1338.18       44.28 o
   2  -6   3       78.80       78.41        3.16 o
   3  -6   3       82.85       84.20        3.97 o
   4  -6   3      105.25      107.18        3.98 o
   5  -6   3       10.65       10.74        1.51 o
   6  -6   3       -0.90        0.74        2.73 o
   7  -6   3        2.65        2.42        4.03 o
  -6  -5   3       59.65       49.34        4.07 o
  -5  -5   3       63.15       55.31        5.47 o
  -4  -5   3      163.30      155.44        7.79 o
  -3  -5   3      242.80      255.25       14.28 o
  -2  -5   3       26.00       39.78        2.77 o
  -1  -5   3     1025.75      988.92       36.10 o
   0  -5   3      189.05      187.07        9.44 o
   1  -5   3      840.15      837.77       34.11 o
   2  -5   3      552.95      521.22       19.71 o
   3  -5   3      636.25      617.38       20.07 o
   4  -5   3      240.55      232.43        9.80 o
   5  -5   3       63.30       63.76        3.43 o
   6  -5   3       58.10       47.67        4.34 o
   7  -5   3        1.05        3.80        5.13 o
  -7  -4   3        5.65        0.70        4.57 o
  -6  -4   3        8.45        9.58        1.86 o
  -5  -4   3       49.20       58.19        5.10 o
  -4  -4   3      165.80      173.18        8.46 o
  -3  -4   3      160.60      161.41        7.76 o
  -2  -4   3       45.25       43.11        3.31 o
  -1  -4   3      295.90      307.72       17.05 o
   0  -4   3     1176.90     1162.63       89.53 o
   1  -4   3      547.60      568.07       25.36 o
   2  -4   3       39.25       38.04        2.08 o
   3  -4   3      156.20      164.20        5.25 o
   4  -4   3      135.60      125.63        5.34 o
   5  -4   3       51.30       49.68        2.51 o
   6  -4   3       27.10       24.91        2.85 o
   7  -4   3       26.00       16.69        5.46 o
  -7  -3   3       -1.15        0.06        3.91 o
  -6  -3   3       53.95       54.50        3.65 o
  -5  -3   3       73.05       74.50        4.30 o
  -4  -3   3       46.25       43.65        2.92 o
  -3  -3   3       76.65       82.21        3.47 o
  -2  -3   3      669.50      660.59       29.36 o
  -1  -3   3      144.55      146.17        7.97 o
   0  -3   3     2209.35     2119.79      154.95 o
   1  -3   3      167.65      171.22        7.85 o
   2  -3   3      871.45      858.33       42.00 o
   3  -3   3       76.65       76.87        3.54 o
   4  -3   3      344.85      357.17       11.47 o
   5  -3   3       71.65       69.20        3.52 o
   6  -3   3        6.95        8.41        2.48 o
   7  -3   3        4.85        1.13        4.63 o
  -7  -2   3       14.20       12.59        3.94 o
  -6  -2   3       53.10       59.87        4.98 o
  -5  -2   3       98.60      103.65        5.10 o
  -4  -2   3       26.15       20.25        2.35 o
  -3  -2   3      160.50      163.58        6.80 o
  -2  -2   3      242.50      267.50       16.71 o
  -1  -2   3     2009.50     2099.19      135.44 o
   0  -2   3      312.25      330.75       12.81 o
   1  -2   3      697.35      761.51       25.60 o
   2  -2   3     1744.10     1730.23       57.35 o
   3  -2   3      375.05      381.07       13.16 o
   4  -2   3      151.70      157.28        6.42 o
   5  -2   3      167.70      165.88        6.20 o
   6  -2   3        7.90        9.07        1.87 o
   7  -2   3       35.35       28.76        5.30 o
  -7  -1   3       -1.20        1.12        3.26 o
  -6  -1   3       22.30       24.18        3.46 o
  -5  -1   3        2.35        5.41        2.60 o
  -4  -1   3        0.75        0.68        1.41 o
  -3  -1   3      198.05      218.51       11.93 o
  -2  -1   3      947.25     1014.18       33.12 o
  -1  -1   3     1282.35     1441.66       70.57 o
   1  -1   3      202.40      223.78        9.97 o
   2  -1   3      397.65      389.15       17.28 o
   3  -1   3       98.60      108.37        4.35 o
   4  -1   3      452.20      387.40       20.45 o
   5  -1   3       63.95       58.20        4.28 o
   6  -1   3       19.55       18.89        2.43 o
   7  -1   3       14.10        8.93        3.93 o
  -7   0   3       18.80       19.20        4.06 o
  -6   0   3       54.55       46.68        5.80 o
  -5   0   3       27.05       32.65        3.02 o
  -4   0   3       40.90       40.39        2.66 o
  -3   0   3      284.70      298.34       14.98 o
  -2   0   3      751.85      785.55       38.84 o
  -1   0   3      258.90      320.40       10.10 o
   0   0   3     3830.90     4136.92      173.60 o
   1   0   3      314.70      355.32       22.77 o
   2   0   3      780.25      740.02       33.26 o
   3   0   3       15.30       17.70        1.60 o
   4   0   3      146.30      147.62        7.81 o
   5   0   3       59.85       61.05        3.22 o
   6   0   3       55.40       49.45        3.89 o
   7   0   3       17.25       14.42        5.19 o
  -7   1   3        6.30        5.58        3.63 o
  -6   1   3       29.00       32.34        3.69 o
  -5   1   3        8.95       12.98        2.44 o
  -4   1   3       39.25       41.30        2.18 o
  -3   1   3      649.85      638.29       19.32 o
  -2   1   3      149.05      151.60        4.70 o
  -1   1   3      694.10      779.82       27.21 o
   0   1   3      424.10      446.78       16.20 o
   1   1   3     2291.25     2243.28       91.21 o
   2   1   3     1636.05     1553.57       85.00 o
   3   1   3      382.10      412.74       19.49 o
   4   1   3      208.55      202.87       11.65 o
   5   1   3       62.85       66.43        4.15 o
   6   1   3       20.25       24.09        2.97 o
  -7   2   3       17.60       25.22        5.20 o
  -6   2   3      198.50      188.24       11.67 o
  -5   2   3       31.80       31.55        2.24 o
  -4   2   3      245.25      212.82       10.07 o
  -3   2   3       68.30       79.45        2.32 o
  -2   2   3      811.10      803.20       30.73 o
  -1   2   3      292.30      311.73       11.22 o
   0   2   3      444.40      458.02       16.54 o
   1   2   3     2055.00     2009.12       80.10 o
   2   2   3      140.15      132.33        9.54 o
   3   2   3       77.25       85.07        4.10 o
   4   2   3       79.50       73.29        5.25 o
   5   2   3       69.15       66.34        4.51 o
   6   2   3       -0.25        4.83        4.47 o
  -7   3   3        3.40        3.05        4.02 o
  -6   3   3        6.45        4.76        1.55 o
  -5   3   3       16.60       17.73        1.77 o
  -4   3   3      147.65      144.88        4.65 o
  -3   3   3      299.25      314.58        9.79 o
  -2   3   3       35.30       35.91        2.04 o
  -1   3   3      442.80      408.59       18.31 o
   0   3   3      426.45      396.06       20.45 o
   1   3   3      425.70      420.16       18.54 o
   2   3   3      312.65      304.34       14.76 o
   3   3   3       47.55       51.16        4.55 o
   4   3   3       53.95       56.29        3.61 o
   5   3   3        3.30        2.79        1.96 o
   6   3   3       11.45       12.05        4.00 o
  -7   4   3       28.65       29.67        4.75 o
  -6   4   3       68.70       64.37        4.95 o
  -5   4   3      110.15      105.18        4.77 o
  -4   4   3      216.95      223.29        6.63 o
  -3   4   3      284.30      280.57        8.71 o
  -2   4   3      383.85      367.35       12.45 o
  -1   4   3      213.75      209.25       14.97 o
   0   4   3      395.35      376.78       17.32 o
   1   4   3      180.50      184.30        8.03 o
   2   4   3       52.45       52.02        3.06 o
   3   4   3        2.90        2.95        1.70 o
   4   4   3        6.10        2.16        2.31 o
   5   4   3        8.10        9.98        2.05 o
   6   4   3       -2.00        2.32        3.40 o
  -7   5   3        3.30        3.07        3.82 o
  -6   5   3        1.85        2.36        3.67 o
  -5   5   3       24.70       22.91        3.07 o
  -4   5   3       94.15       90.85        3.81 o
  -3   5   3      481.40      465.49       14.67 o
  -2   5   3      194.75      198.12        7.22 o
  -1   5   3      993.85      912.27       41.19 o
   0   5   3      301.95      275.78       15.15 o
   1   5   3      108.05      116.97        5.71 o
   2   5   3      495.20      442.29       22.92 o
   3   5   3       90.35       94.03        6.55 o
   4   5   3       55.05       62.49        5.31 o
   5   5   3        7.60        8.91        2.25 o
  -7   6   3       -2.40        6.96        5.50 o
  -6   6   3       10.25       13.63        3.20 o
  -5   6   3      137.35      131.60        5.75 o
  -4   6   3       93.10      102.80        4.09 o
  -3   6   3       24.80       25.49        1.92 o
  -2   6   3      382.20      370.72       16.24 o
  -1   6   3      162.95      154.73        6.85 o
   0   6   3      534.40      447.71       27.03 o
   1   6   3      155.95      146.51       11.11 o
   2   6   3       63.40       65.63        4.11 o
   3   6   3       70.15       68.59        4.40 o
   4   6   3       -0.30        0.42        2.75 o
   5   6   3        3.00        5.85        2.70 o
  -6   7   3       15.00       11.85        4.27 o
  -5   7   3        9.75        7.53        2.12 o
  -4   7   3      116.20      118.16        4.75 o
  -3   7   3       27.10       31.93        2.38 o
  -2   7   3       24.80       26.95        2.25 o
  -1   7   3       20.60       22.98        2.26 o
   0   7   3        7.30        5.19        1.26 o
   1   7   3      272.30      259.31       13.46 o
   2   7   3      273.25      243.43       20.78 o
   3   7   3       22.60       18.64        3.16 o
   4   7   3       27.55       31.63        3.91 o
  -6   8   3       13.30       13.77        4.52 o
  -5   8   3       71.85       67.91        5.50 o
  -4   8   3       22.00       22.68        2.65 o
  -3   8   3       12.40       13.31        2.12 o
  -2   8   3       93.45       92.01        6.11 o
  -1   8   3       41.30       42.98        3.36 o
   0   8   3      150.90      128.03        8.05 o
   1   8   3      161.20      151.98        9.05 o
   2   8   3        3.80        4.30        2.79 o
   3   8   3       48.65       51.20        5.83 o
   4   8   3       18.55       17.75        4.67 o
  -5   9   3       20.60       18.81        5.00 o
  -4   9   3       23.25       17.68        3.81 o
  -3   9   3        3.60        1.68        1.91 o
  -2   9   3        1.35        2.13        1.77 o
  -1   9   3       21.10       20.42        2.38 o
   0   9   3      195.80      163.87       10.42 o
   1   9   3       22.50       28.06        2.80 o
   2   9   3        3.10        6.94        4.39 o
   3   9   3        0.50        1.39        3.08 o
  -5  10   3       15.80       18.62        5.40 o
  -4  10   3       10.20       12.83        4.95 o
  -3  10   3       20.10       20.43        4.83 o
  -2  10   3       36.30       41.38        4.40 o
  -1  10   3       38.60       35.73        4.16 o
   0  10   3      140.35      120.98       10.55 o
   1  10   3        1.90        1.70        2.46 o
   2  10   3       -2.55        0.88        3.52 o
  -4  11   3       27.50       25.29        7.00 o
  -3  11   3       -5.70        4.04        5.00 o
  -2  11   3        2.60        2.57        5.30 o
  -1  11   3       54.90       52.50        5.98 o
   0  11   3      125.80      108.96       10.60 o
   1  11   3       18.90       20.90        4.51 o
  -2  12   3        3.50        5.07        4.30 o
  -1  12   3       36.40       43.45        8.00 o
   0 -14   4        1.70        2.08        3.04 o
   1 -14   4        0.25        6.21        4.93 o
   2 -14   4        4.50        0.41        5.60 o
  -2 -13   4        3.40        9.80        4.80 o
  -1 -13   4        5.20        0.83        4.90 o
   0 -13   4       -0.75        3.11        4.86 o
   1 -13   4       35.30       41.91        7.20 o
   2 -13   4        5.40       17.07        5.80 o
   3 -13   4       14.30       11.72        5.30 o
  -3 -12   4        9.70       10.63        4.90 o
  -2 -12   4       20.15       20.12        3.16 o
  -1 -12   4       12.10       17.99        3.50 o
   0 -12   4       15.05       14.39        4.06 o
   1 -12   4        6.20        6.04        3.32 o
   2 -12   4        4.10        2.45        4.27 o
   3 -12   4        1.45        1.79        5.92 o
   4 -12   4       -1.65        0.18        6.01 o
  -4 -11   4        5.80        8.96        4.00 o
  -3 -11   4       15.50       16.14        3.49 o
  -2 -11   4      133.90      148.97       16.30 o
  -1 -11   4       73.40       66.51        6.17 o
   0 -11   4       12.75       14.49        3.14 o
   1 -11   4      116.15      117.15        7.46 o
   2 -11   4       14.35       15.64        2.12 o
   3 -11   4       12.90       14.76        2.75 o
   4 -11   4        4.55        2.80        3.59 o
   5 -11   4        7.00        1.53        5.20 o
  -4 -10   4       48.10       41.19        6.80 o
  -3 -10   4        5.50        3.94        2.79 o
  -2 -10   4       55.50       56.86        5.69 o
  -1 -10   4       34.55       37.13        3.86 o
   0 -10   4       92.95       98.47        9.09 o
   1 -10   4       31.70       29.65        3.25 o
   2 -10   4       55.90       59.56        4.20 o
   3 -10   4       30.90       30.16        3.08 o
   4 -10   4       15.65       18.04        3.08 o
   5 -10   4        6.35        4.88        3.75 o
  -5  -9   4        3.50        0.91        4.11 o
  -4  -9   4       10.90       14.46        3.27 o
  -3  -9   4      180.10      173.55       12.24 o
  -2  -9   4      134.05      145.23       10.77 o
  -1  -9   4        0.10        0.02        1.96 o
   0  -9   4      115.85      123.12        7.67 o
   1  -9   4      199.20      199.63        9.60 o
   2  -9   4       13.50       12.91        1.94 o
   3  -9   4       53.15       57.76        3.39 o
   4  -9   4        3.20        2.29        3.67 o
   5  -9   4        2.95        6.87        2.69 o
   6  -9   4       14.00       21.99        3.60 o
  -6  -8   4        6.50        0.30        4.10 o
  -5  -8   4        1.60        1.85        3.38 o
  -4  -8   4      204.95      176.71       12.25 o
  -3  -8   4       30.10       34.48        4.24 o
  -2  -8   4      236.05      219.74       20.18 o
  -1  -8   4        2.45        3.28        1.33 o
   0  -8   4      186.20      179.14       10.75 o
   1  -8   4      268.25      245.61       12.47 o
   2  -8   4       23.30       26.43        1.95 o
   3  -8   4      118.75      117.24        5.57 o
   4  -8   4       56.45       59.25        3.81 o
   5  -8   4       10.30       11.89        2.34 o
   6  -8   4       28.20       27.01        3.60 o
  -6  -7   4        4.90        1.62        4.90 o
  -5  -7   4        7.75       11.69        2.00 o
  -4  -7   4      124.05      118.18       10.71 o
  -3  -7   4      154.20      158.97       11.20 o
  -2  -7   4       29.20       31.99        2.12 o
  -1  -7   4       18.05       16.76        1.88 o
   0  -7   4      597.85      605.03       40.52 o
   1  -7   4       84.20       94.04        5.36 o
   2  -7   4       10.60       14.09        1.59 o
   3  -7   4       49.25       45.68        2.86 o
   4  -7   4      105.25      101.19        5.55 o
   5  -7   4        1.45        1.71        3.18 o
   6  -7   4        5.70        3.96        1.80 o
  -6  -6   4       -5.50        1.75        2.30 o
  -5  -6   4       28.00       30.02        2.80 o
  -4  -6   4      119.25      111.65       10.09 o
  -3  -6   4      334.80      322.79       19.28 o
  -2  -6   4       20.55       19.43        2.16 o
  -1  -6   4      464.50      451.05       23.30 o
   0  -6   4       50.10       47.24        3.18 o
   1  -6   4      390.30      399.62       15.60 o
   2  -6   4      104.80      105.58        4.41 o
   3  -6   4      296.55      292.09       11.66 o
   4  -6   4        4.35        1.60        1.36 o
   5  -6   4       62.30       62.86        5.07 o
   6  -6   4       15.50       16.16        1.80 o
  -7  -5   4        1.65        7.16        5.05 o
  -6  -5   4        3.35        4.62        2.10 o
  -5  -5   4       40.10       36.52        2.50 o
  -4  -5   4       17.05       20.94        1.87 o
  -3  -5   4       23.40       27.39        2.56 o
  -2  -5   4      269.45      241.84       14.15 o
  -1  -5   4      782.20      761.68       49.15 o
   0  -5   4      150.40      149.08        7.08 o
   1  -5   4      703.00      709.99       31.70 o
   2  -5   4      281.95      267.11       14.35 o
   3  -5   4        1.35        2.46        1.36 o
   4  -5   4      290.65      280.24       12.85 o
   5  -5   4       29.40       29.10        1.95 o
   6  -5   4        8.90        8.26        2.92 o
  -7  -4   4        1.10        2.64        2.62 o
  -6  -4   4        9.05       10.20        1.87 o
  -5  -4   4        8.50        8.34        1.60 o
  -4  -4   4      148.45      149.98        6.51 o
  -3  -4   4      217.55      224.17        9.80 o
  -2  -4   4     2362.55     2168.51       83.21 o
  -1  -4   4      266.65      272.76       18.36 o
   0  -4   4      280.45      286.85       18.33 o
   1  -4   4      299.70      309.14       13.81 o
   2  -4   4      314.50      325.47       11.46 o
   3  -4   4      169.45      171.33        6.45 o
   4  -4   4       56.05       52.50        2.80 o
   5  -4   4       -0.10        2.29        2.00 o
   6  -4   4       15.65       15.87        2.59 o
   7  -4   4       -3.70        0.70        3.60 o
  -7  -3   4        2.15        0.19        3.51 o
  -6  -3   4       57.15       62.30        5.39 o
  -5  -3   4       56.90       63.53        3.75 o
  -4  -3   4      106.30      106.67        4.80 o
  -3  -3   4      211.70      209.90        7.16 o
  -2  -3   4       15.70       19.77        2.00 o
  -1  -3   4     1125.45     1196.51       85.68 o
   0  -3   4        2.75        6.06        1.49 o
   1  -3   4     2165.30     2163.10       85.18 o
   2  -3   4      206.95      212.68        7.80 o
   3  -3   4      240.20      241.61        7.60 o
   4  -3   4       38.60       36.39        2.16 o
   5  -3   4       88.35       85.41        4.33 o
   6  -3   4       18.35       18.84        2.75 o
   7  -3   4       -0.10        1.10        2.28 o
  -7  -2   4       52.35       58.79        6.31 o
  -6  -2   4       39.80       36.04        3.94 o
  -5  -2   4        1.65        2.28        2.12 o
  -4  -2   4       82.60       78.29        3.80 o
  -3  -2   4      230.30      226.93        8.53 o
  -2  -2   4      587.25      628.59       28.17 o
  -1  -2   4      913.40     1040.53       40.61 o
   0  -2   4      244.45      245.23       11.56 o
   1  -2   4     2017.25     2095.49       90.75 o
   2  -2   4     1367.30     1342.93       56.95 o
   3  -2   4      640.55      624.36       24.81 o
   4  -2   4       74.10       67.69        3.58 o
   5  -2   4      641.00      553.63       26.27 o
   6  -2   4        5.35        4.82        2.22 o
   7  -2   4       -3.60        0.99        3.70 o
  -7  -1   4        2.15        1.50        3.30 o
  -6  -1   4       37.35       39.94        4.27 o
  -5  -1   4       54.85       58.75        5.17 o
  -4  -1   4       38.45       40.98        3.92 o
  -3  -1   4      162.25      181.18        8.98 o
  -2  -1   4       35.75       35.37        1.99 o
  -1  -1   4      574.10      647.50       20.50 o
   0  -1   4     2018.60     1930.45      163.42 o
   1  -1   4       28.25       25.91        2.60 o
   2  -1   4      120.15      133.26        8.35 o
   3  -1   4      162.40      163.76        7.51 o
   4  -1   4        4.75        5.44        1.41 o
   5  -1   4       94.95       87.22        5.71 o
   6  -1   4        5.85        5.18        2.16 o
  -7   0   4        1.40        1.82        2.40 o
  -6   0   4        5.85        9.74        2.83 o
  -5   0   4       14.00       10.61        2.57 o
  -4   0   4       23.15       24.93        2.29 o
  -3   0   4       77.00       74.32        3.73 o
  -2   0   4       21.55       19.91        1.42 o
  -1   0   4      648.40      754.37       23.80 o
   0   0   4      664.85      653.06       42.50 o
   1   0   4      268.85      257.03       18.69 o
   2   0   4      635.25      649.44       31.50 o
   3   0   4       42.65       40.20        2.55 o
   4   0   4      346.45      331.49       16.32 o
   5   0   4        8.15       10.33        1.73 o
   6   0   4       27.90       27.82        3.18 o
  -7   1   4        6.00        1.42        4.27 o
  -6   1   4       34.65       29.38        3.69 o
  -5   1   4      235.80      227.74       14.53 o
  -4   1   4       82.85       87.03        4.43 o
  -3   1   4       48.30       52.84        1.88 o
  -2   1   4       59.20       60.53        2.73 o
  -1   1   4     3313.70     3242.47      114.88 o
   0   1   4      250.90      249.71        9.86 o
   1   1   4      233.25      219.09       16.38 o
   2   1   4       -0.70        0.54        0.61 o
   3   1   4       20.60       19.45        1.65 o
   4   1   4       14.15       10.79        2.50 o
   5   1   4        5.70        4.35        1.85 o
   6   1   4        2.90        4.77        2.73 o
  -7   2   4       35.75       39.02        6.07 o
  -6   2   4       17.10       17.73        2.98 o
  -5   2   4       61.20       61.90        3.25 o
  -4   2   4      513.05      469.14       16.20 o
  -3   2   4      205.30      209.16        6.70 o
  -2   2   4      892.10      864.35       34.71 o
  -1   2   4     2600.75     2455.90       82.98 o
   0   2   4      779.90      732.27       35.89 o
   1   2   4      729.00      672.64       31.55 o
   2   2   4      504.70      450.70       33.28 o
   3   2   4      174.60      163.96        8.28 o
   4   2   4       84.20       80.10        5.34 o
   5   2   4       12.30       16.04        2.00 o
   6   2   4        7.30       18.88        3.40 o
  -7   3   4       -0.40        2.25        4.00 o
  -6   3   4       46.50       41.46        3.48 o
  -5   3   4      165.50      159.38        7.32 o
  -4   3   4       29.90       28.32        1.78 o
  -3   3   4       63.15       60.00        2.53 o
  -2   3   4      111.30      101.89        4.52 o
  -1   3   4       43.15       41.23        2.31 o
   0   3   4      173.80      152.70        8.85 o
   1   3   4      249.50      236.13        9.60 o
   2   3   4      124.40      120.75        5.41 o
   3   3   4      187.20      182.83       12.62 o
   4   3   4        6.30        7.00        1.45 o
   5   3   4        8.80        6.86        2.20 o
   6   3   4       30.60       15.34        5.50 o
  -7   4   4       10.95       12.77        4.90 o
  -6   4   4        4.85        4.03        1.70 o
  -5   4   4       77.75       79.42        3.35 o
  -4   4   4      253.90      242.31        8.59 o
  -3   4   4      234.90      226.29        8.02 o
  -2   4   4      342.10      336.23       10.71 o
  -1   4   4      143.70      148.89        7.50 o
   0   4   4       57.55       44.63        2.80 o
   1   4   4      161.15      158.70        7.30 o
   2   4   4       33.25       35.54        2.76 o
   3   4   4      108.75      117.06        6.45 o
   4   4   4       23.60       27.35        2.69 o
   5   4   4       19.90       18.41        3.25 o
  -7   5   4       11.00        9.29        3.90 o
  -6   5   4       62.95       59.89        5.00 o
  -5   5   4       77.25       77.01        3.71 o
  -4   5   4      463.75      439.29       15.58 o
  -3   5   4      637.25      590.73       21.02 o
  -2   5   4       82.40       85.27        3.71 o
  -1   5   4      226.95      224.03        9.06 o
   0   5   4       10.00        9.27        1.61 o
   1   5   4       82.20       73.35        4.40 o
   2   5   4       10.35       12.92        1.97 o
   3   5   4       60.60       60.84        4.55 o
   4   5   4        5.55        6.79        1.76 o
   5   5   4       13.20       14.68        2.90 o
  -6   6   4       14.60       10.18        3.10 o
  -5   6   4       51.25       50.24        3.10 o
  -4   6   4      148.35      151.01        5.97 o
  -3   6   4       27.30       24.97        2.14 o
  -2   6   4      119.25      112.27        5.25 o
  -1   6   4       77.35       75.22        4.20 o
   0   6   4      498.10      460.47       25.34 o
   1   6   4      129.30      118.96        6.96 o
   2   6   4        0.85        0.53        1.52 o
   3   6   4       29.70       36.11        3.25 o
   4   6   4       28.60       29.90        4.34 o
  -6   7   4       30.90       27.35        4.80 o
  -5   7   4       86.85       77.07        5.08 o
  -4   7   4       38.25       42.26        2.84 o
  -3   7   4       51.30       48.76        3.13 o
  -2   7   4      175.35      175.58        8.70 o
  -1   7   4        8.50        7.19        1.70 o
   0   7   4       74.40       69.91        7.15 o
   1   7   4       75.85       73.87        7.44 o
   2   7   4       13.40       14.71        2.25 o
   3   7   4        7.60        6.77        3.07 o
   4   7   4       -1.40        0.76        2.50 o
  -6   8   4       -0.90        3.31        5.08 o
  -5   8   4       42.40       42.23        5.10 o
  -4   8   4       23.05       25.53        2.61 o
  -3   8   4       24.55       23.59        2.80 o
  -2   8   4       30.40       31.13        2.55 o
  -1   8   4      302.20      289.47       14.95 o
   0   8   4       17.85       19.16        2.25 o
   1   8   4        9.05        8.31        2.16 o
   2   8   4        2.30        1.45        1.75 o
   3   8   4       -0.05        0.88        3.20 o
  -5   9   4       12.30       17.92        4.90 o
  -4   9   4       19.55       24.35        4.61 o
  -3   9   4       18.90       24.98        2.79 o
  -2   9   4      100.15       95.74        6.33 o
  -1   9   4       12.30       10.69        2.45 o
   0   9   4        9.80       12.48        2.60 o
   1   9   4        1.90        5.58        2.32 o
   2   9   4        4.25        2.82        2.71 o
   3   9   4        7.00        4.99        4.47 o
  -4  10   4       13.95       12.76        5.67 o
  -3  10   4        2.20        3.64        5.10 o
  -2  10   4       25.85       25.11        4.69 o
  -1  10   4        1.45        5.84        2.25 o
   0  10   4       25.65       33.24        4.31 o
   1  10   4        6.10        6.50        3.04 o
   2  10   4        7.60        9.59        5.08 o
  -3  11   4        0.25        3.15        5.77 o
  -2  11   4       34.30       34.98        6.69 o
  -1  11   4       -0.95        6.88        4.78 o
   0  11   4       55.35       52.55        6.74 o
  -1 -14   5        8.50        2.52        4.20 o
   0 -14   5        8.50        0.00        4.40 o
   1 -14   5       23.40       23.43        7.20 o
   2 -14   5       22.00       13.05        6.80 o
  -2 -13   5        1.80        2.10        4.90 o
  -1 -13   5       17.90       16.35        4.34 o
   0 -13   5       17.00       19.04        4.26 o
   1 -13   5       26.40       20.65        6.00 o
   2 -13   5       -1.70        0.68        3.70 o
   3 -13   5       11.10        5.14        3.30 o
  -3 -12   5       23.40       20.78        5.50 o
  -2 -12   5       11.05       12.70        3.67 o
  -1 -12   5        7.75        5.93        3.07 o
   0 -12   5       20.40       18.09        2.60 o
   1 -12   5        4.45        5.70        2.35 o
   2 -12   5       13.70       18.13        3.78 o
   3 -12   5        3.05        4.10        4.47 o
   4 -12   5        3.95        6.35        4.09 o
  -4 -11   5       20.30       21.98        4.40 o
  -3 -11   5        1.20        3.73        2.60 o
  -2 -11   5        6.65       12.61        2.82 o
  -1 -11   5       85.00       85.23        6.55 o
   0 -11   5      174.75      162.82       12.75 o
   1 -11   5      211.00      201.07       13.06 o
   2 -11   5        8.60        8.79        2.21 o
   3 -11   5        9.60       11.32        2.49 o
   4 -11   5       18.00       17.16        4.00 o
   5 -11   5       21.50       28.81        3.40 o
  -4 -10   5       32.35       30.07        5.87 o
  -3 -10   5        6.60        8.04        3.35 o
  -2 -10   5       43.05       34.75        4.19 o
  -1 -10   5       40.10       44.96        4.07 o
   0 -10   5        3.75        3.67        3.16 o
   1 -10   5       99.60      102.50        6.77 o
   2 -10   5       86.25       87.29        5.22 o
   3 -10   5       24.95       29.01        2.62 o
   4 -10   5       -2.15        0.46        3.17 o
   5 -10   5       14.10       10.67        3.71 o
  -5  -9   5        6.90       10.97        2.70 o
  -4  -9   5        6.00        5.19        3.35 o
  -3  -9   5        5.90        5.79        2.70 o
  -2  -9   5       14.60       18.86        3.13 o
  -1  -9   5       18.25       18.37        1.97 o
   0  -9   5      240.80      231.22       12.11 o
   1  -9   5       14.00       14.02        2.10 o
   2  -9   5       13.30       16.60        1.90 o
   3  -9   5      149.50      147.97        7.75 o
   4  -9   5        5.45        4.65        2.07 o
   5  -9   5       21.85       23.86        4.16 o
   6  -9   5       25.70       20.70        4.50 o
  -6  -8   5        3.60        6.04        5.70 o
  -5  -8   5        6.15        6.29        2.47 o
  -4  -8   5       96.05       79.52        7.85 o
  -3  -8   5      127.95      121.13       11.84 o
  -2  -8   5       66.90       69.82        4.15 o
  -1  -8   5      129.60      124.01        6.31 o
   0  -8   5      884.95      803.41       33.99 o
   1  -8   5      453.50      436.60       24.67 o
   2  -8   5      145.25      137.41        6.31 o
   3  -8   5       56.45       54.98        3.48 o
   4  -8   5        0.30        2.03        2.26 o
   5  -8   5       -2.20        1.20        1.40 o
   6  -8   5        0.10        2.68        2.09 o
  -6  -7   5       11.10        9.21        4.20 o
  -5  -7   5       53.60       54.95        4.04 o
  -4  -7   5       40.70       34.00        4.16 o
  -3  -7   5       15.85       18.75        3.00 o
  -2  -7   5       17.50       20.78        2.59 o
  -1  -7   5      417.30      398.86       14.32 o
   0  -7   5       37.80       43.86        3.70 o
   1  -7   5      819.65      797.67       44.50 o
   2  -7   5      123.10      118.72        5.36 o
   3  -7   5       37.90       42.03        2.62 o
   4  -7   5       22.45       26.93        2.00 o
   5  -7   5       42.00       42.24        3.00 o
   6  -7   5        6.30        4.28        1.90 o
  -6  -6   5       23.20       30.04        3.20 o
  -5  -6   5        6.20        8.49        1.64 o
  -4  -6   5       76.25       74.01        4.60 o
  -3  -6   5       97.60       91.13        4.98 o
  -2  -6   5       93.00      104.64        6.99 o
  -1  -6   5      126.25      118.13        6.49 o
   0  -6   5     1401.70     1346.17       95.81 o
   1  -6   5       36.65       35.81        3.18 o
   2  -6   5      217.15      209.98        7.91 o
   3  -6   5      112.55      113.74        5.15 o
   4  -6   5        3.70        7.82        1.65 o
   5  -6   5       10.70       13.85        2.53 o
   6  -6   5       25.60       23.83        2.30 o
  -7  -5   5        0.95        6.22        5.51 o
  -6  -5   5        2.75        4.52        2.20 o
  -5  -5   5       84.00       90.29        6.84 o
  -4  -5   5      165.20      151.06        7.20 o
  -3  -5   5      199.60      187.32       13.24 o
  -2  -5   5      160.05      152.61        8.02 o
  -1  -5   5      902.90      839.29       58.26 o
   0  -5   5      541.80      513.37       34.64 o
   1  -5   5      349.75      345.74       14.83 o
   2  -5   5      189.15      186.72        6.95 o
   3  -5   5       14.60       15.22        1.60 o
   4  -5   5      115.05      122.73        6.57 o
   5  -5   5      136.95      134.13        7.00 o
   6  -5   5       17.50       19.35        2.50 o
  -7  -4   5       14.30       13.26        4.70 o
  -6  -4   5        7.75        7.92        1.77 o
  -5  -4   5      229.30      234.05       15.74 o
  -4  -4   5       13.80       14.30        1.42 o
  -3  -4   5      413.05      399.85       15.63 o
  -2  -4   5      627.05      629.56       40.17 o
  -1  -4   5      278.60      279.97       17.87 o
   0  -4   5     1095.90     1072.89       43.75 o
   1  -4   5      123.05      125.30        5.61 o
   2  -4   5      505.90      498.43       18.77 o
   3  -4   5       60.80       62.80        3.37 o
   4  -4   5      585.45      559.93       23.67 o
   5  -4   5        8.35        9.08        2.31 o
   6  -4   5        6.50        6.47        1.80 o
  -7  -3   5       20.30       18.27        5.79 o
  -6  -3   5       25.85       29.67        3.55 o
  -5  -3   5       13.30       15.18        1.67 o
  -4  -3   5      127.55      123.32        6.17 o
  -3  -3   5        3.75        5.54        1.41 o
  -2  -3   5      619.55      631.78       25.85 o
  -1  -3   5     1909.85     1865.57      144.46 o
   0  -3   5       54.35       56.66        2.55 o
   1  -3   5      687.70      753.21       26.39 o
   2  -3   5       29.50       30.61        1.93 o
   3  -3   5       20.10       23.30        2.12 o
   4  -3   5      203.20      196.19        7.91 o
   5  -3   5       65.90       63.40        3.85 o
   6  -3   5        5.80        7.45        2.69 o
  -7  -2   5       32.45       29.32        4.65 o
  -6  -2   5      127.00      110.91        8.16 o
  -5  -2   5        8.60        5.18        2.71 o
  -4  -2   5       11.65        9.34        1.78 o
  -3  -2   5      122.75      125.83        4.88 o
  -2  -2   5      209.60      213.66       10.23 o
  -1  -2   5       99.25      107.75        6.96 o
   0  -2   5     1029.15     1025.83       61.86 o
   1  -2   5      301.90      301.57       12.49 o
   2  -2   5       41.30       38.40        2.38 o
   3  -2   5       10.75       10.99        1.77 o
   4  -2   5      234.00      211.93       10.50 o
   5  -2   5       71.20       71.82        4.07 o
   6  -2   5       11.80       12.71        2.57 o
  -7  -1   5       17.30       19.33        3.86 o
  -6  -1   5       85.90       80.48        8.01 o
  -5  -1   5      119.65      125.17        9.25 o
  -4  -1   5       52.65       47.36        3.23 o
  -3  -1   5      109.70      105.95        6.05 o
  -2  -1   5     1672.70     1565.23      126.06 o
  -1  -1   5      310.90      320.70        7.30 o
   0  -1   5      189.20      191.28       14.14 o
   1  -1   5      425.20      451.69       32.88 o
   2  -1   5      378.90      355.90       24.38 o
   3  -1   5        7.65        8.25        1.26 o
   4  -1   5       30.75       31.43        2.39 o
   5  -1   5       15.30       15.16        1.90 o
   6  -1   5        6.20        4.16        2.29 o
  -7   0   5       12.95        9.45        3.90 o
  -6   0   5      220.00      194.83       16.27 o
  -5   0   5        1.70        1.29        1.80 o
  -4   0   5       95.10       83.69        5.19 o
  -3   0   5       34.60       36.83        2.34 o
  -2   0   5      686.50      700.41       20.50 o
  -1   0   5       66.60       64.31        2.40 o
   0   0   5        6.45        6.79        1.02 o
   1   0   5     1380.35     1323.41      109.64 o
   2   0   5      389.10      343.00       18.76 o
   3   0   5      170.95      178.24        7.59 o
   4   0   5       10.85       10.86        1.90 o
   5   0   5       15.75       14.85        1.96 o
   6   0   5       53.45       44.65        5.38 o
  -7   1   5        5.85        1.45        4.72 o
  -6   1   5        5.80        4.48        2.43 o
  -5   1   5       15.95       13.28        2.60 o
  -4   1   5      249.65      246.01       13.77 o
  -3   1   5      153.95      162.26        6.61 o
  -2   1   5      192.20      192.85        8.20 o
  -1   1   5       65.05       59.05        4.65 o
   0   1   5      469.25      461.08       23.55 o
   1   1   5      301.60      261.94       20.27 o
   2   1   5      148.90      150.39        8.85 o
   3   1   5      169.85      147.86        9.37 o
   4   1   5      110.40       99.81        6.81 o
   5   1   5       21.45       24.42        2.35 o
   6   1   5       17.30       15.48        3.20 o
  -7   2   5       72.10       71.54        6.69 o
  -6   2   5       53.65       51.03        4.90 o
  -5   2   5       28.10       30.75        3.06 o
  -4   2   5      132.70      128.38        4.57 o
  -3   2   5      156.90      159.63        6.48 o
  -2   2   5      633.55      602.19       22.68 o
  -1   2   5      567.55      553.08       18.82 o
   0   2   5      283.60      259.59       12.97 o
   1   2   5       41.95       46.28        2.61 o
   2   2   5       60.65       60.10        5.27 o
   3   2   5       54.05       53.24        3.37 o
   4   2   5        8.95        8.40        1.50 o
   5   2   5       15.70       12.41        2.61 o
   6   2   5       13.70       10.81        4.20 o
  -7   3   5       -0.45        0.60        4.52 o
  -6   3   5       -1.70        1.33        2.79 o
  -5   3   5      106.65      106.44        6.34 o
  -4   3   5      219.25      211.70        7.27 o
  -3   3   5      126.40      132.12        4.30 o
  -2   3   5       70.50       72.84        2.85 o
  -1   3   5      296.95      292.14       11.30 o
   0   3   5      148.65      159.10        8.02 o
   1   3   5       35.65       31.31        3.29 o
   2   3   5      168.45      160.50        8.26 o
   3   3   5      136.05      135.51        9.14 o
   4   3   5        2.05        3.22        2.96 o
   5   3   5       -0.60        0.01        2.71 o
  -7   4   5       22.70       20.41        6.00 o
  -6   4   5        1.85        2.32        2.35 o
  -5   4   5      157.90      152.45        7.09 o
  -4   4   5       41.50       39.55        2.16 o
  -3   4   5      262.75      276.86        9.47 o
  -2   4   5      156.60      164.39        7.40 o
  -1   4   5      128.35      123.39        6.08 o
   0   4   5       96.15       82.25        4.78 o
   1   4   5       24.25       19.05        1.96 o
   2   4   5       61.45       55.77        3.55 o
   3   4   5       85.25       86.59        8.67 o
   4   4   5       18.15       19.32        2.16 o
   5   4   5       26.10       26.40        4.10 o
  -7   5   5        2.70        5.78        4.70 o
  -6   5   5       27.10       25.86        3.65 o
  -5   5   5       19.30       16.07        1.88 o
  -4   5   5       38.65       36.35        2.66 o
  -3   5   5       50.00       54.16        2.61 o
  -2   5   5      261.80      252.43       12.46 o
  -1   5   5        7.55        6.24        1.60 o
   0   5   5       15.60       16.04        1.70 o
   1   5   5       95.20       89.18        5.36 o
   2   5   5      167.10      161.44        9.82 o
   3   5   5       39.15       45.88        3.55 o
   4   5   5       52.95       49.73        5.66 o
   5   5   5       17.90       13.31        5.40 o
  -6   6   5       10.65        8.40        3.63 o
  -5   6   5        2.05        3.44        1.56 o
  -4   6   5       15.20       15.27        1.98 o
  -3   6   5      168.35      167.39        6.91 o
  -2   6   5       36.95       36.27        3.35 o
  -1   6   5       14.30       15.13        2.06 o
   0   6   5      279.00      253.88       12.87 o
   1   6   5       85.55       74.86        5.51 o
   2   6   5       20.25       21.55        2.55 o
   3   6   5        4.35        7.12        1.83 o
   4   6   5        8.20        8.34        2.60 o
  -6   7   5        1.15        3.77        3.85 o
  -5   7   5        1.70        0.39        2.56 o
  -4   7   5       14.25       15.60        2.18 o
  -3   7   5       28.65       28.15        2.36 o
  -2   7   5      118.50      111.60        7.39 o
  -1   7   5       42.10       41.19        3.51 o
   0   7   5       89.95       83.03        5.82 o
   1   7   5      184.40      173.62       15.18 o
   2   7   5        1.70        3.16        2.43 o
   3   7   5       13.45       12.54        3.24 o
   4   7   5        2.70        7.67        3.20 o
  -5   8   5        9.85       13.16        3.50 o
  -4   8   5        8.05        6.79        2.71 o
  -3   8   5       63.75       66.86        4.52 o
  -2   8   5       15.35       19.29        2.36 o
  -1   8   5       37.25       40.49        3.41 o
   0   8   5      188.50      168.94       11.14 o
   1   8   5       12.70       16.38        2.92 o
   2   8   5        2.50        1.81        1.98 o
   3   8   5        2.10        3.52        4.02 o
  -5   9   5       30.20       36.14        6.90 o
  -4   9   5       20.95       30.70        5.55 o
  -3   9   5       24.55       31.74        5.16 o
  -2   9   5       25.95       28.45        3.47 o
  -1   9   5       20.80       24.52        3.47 o
   0   9   5      108.45       92.20        9.15 o
   1   9   5        1.80        0.62        2.21 o
   2   9   5       10.80       18.87        4.98 o
  -4  10   5      -15.20        0.18        6.60 o
  -3  10   5       16.30       14.79        5.76 o
  -2  10   5        7.65       10.93        3.48 o
  -1  10   5        4.85        7.03        2.93 o
   0  10   5       21.10       21.63        3.71 o
   1  10   5        1.05        7.26        4.44 o
  -1 -14   6       -1.80        0.79        3.70 o
   0 -14   6       42.20       31.44        8.10 o
   1 -14   6       14.70       23.41        6.60 o
   2 -14   6       31.10       30.04        5.40 o
  -2 -13   6       22.00       14.75        4.20 o
  -1 -13   6       27.60       25.02        4.60 o
   0 -13   6       76.50       63.72        9.01 o
   1 -13   6       20.50       24.72        3.90 o
   2 -13   6       13.20       10.38        3.90 o
   3 -13   6        4.50        4.91        3.10 o
  -3 -12   6        8.60        4.09        3.10 o
  -2 -12   6        1.75        4.53        3.02 o
  -1 -12   6        0.35        1.31        1.91 o
   0 -12   6       38.00       38.30        4.40 o
   1 -12   6        6.40        7.38        2.57 o
   2 -12   6       45.60       47.28        5.33 o
   3 -12   6       18.90       24.83        5.07 o
   4 -12   6        1.50        2.71        2.30 o
  -4 -11   6       33.80       31.51        5.60 o
  -3 -11   6       35.90       38.16        4.70 o
  -2 -11   6       19.95       21.25        2.56 o
  -1 -11   6       60.50       57.40        4.89 o
   0 -11   6      279.90      252.70       25.56 o
   1 -11   6      153.35      146.07       10.93 o
   2 -11   6       39.70       42.18        3.28 o
   3 -11   6       34.65       32.62        3.78 o
   4 -11   6        8.45       11.12        4.05 o
   5 -11   6       18.20       23.82        3.30 o
  -4 -10   6        6.75        9.06        4.56 o
  -3 -10   6        5.00        1.06        2.90 o
  -2 -10   6       21.65       22.75        3.89 o
  -1 -10   6       34.65       39.48        2.80 o
   0 -10   6       76.80       82.14        5.94 o
   1 -10   6      183.15      174.10       10.08 o
   2 -10   6       57.60       57.52        4.11 o
   3 -10   6        8.15        9.32        1.77 o
   4 -10   6        4.05        6.35        3.19 o
   5 -10   6        6.60        6.33        3.58 o
  -5  -9   6        9.00        9.06        2.75 o
  -4  -9   6       23.10       24.71        4.24 o
  -3  -9   6       53.30       48.54        4.44 o
  -2  -9   6       12.75       14.25        3.26 o
  -1  -9   6       12.85       12.25        1.93 o
   0  -9   6      171.70      168.77        9.46 o
   1  -9   6      617.00      557.27       34.37 o
   2  -9   6        2.80        4.85        1.53 o
   3  -9   6       38.20       44.35        2.93 o
   4  -9   6        4.00        5.96        1.84 o
   5  -9   6       21.20       20.72        2.60 o
  -6  -8   6        6.50        7.70        5.30 o
  -5  -8   6       36.90       36.87        4.30 o
  -4  -8   6       29.85       31.93        4.47 o
  -3  -8   6       12.00       10.15        2.56 o
  -2  -8   6       50.60       40.29        3.67 o
  -1  -8   6       49.15       51.46        3.71 o
   0  -8   6      177.50      184.00       10.22 o
   1  -8   6       10.20        8.81        1.91 o
   2  -8   6       78.40       88.77        4.86 o
   3  -8   6       45.80       46.31        3.16 o
   4  -8   6       10.25       11.67        1.77 o
   5  -8   6       14.70       17.86        1.70 o
   6  -8   6       32.60       29.91        3.70 o
  -6  -7   6       57.10       52.44        6.30 o
  -5  -7   6        1.85        5.04        1.58 o
  -4  -7   6       54.05       57.78        4.61 o
  -3  -7   6       62.65       60.68        4.65 o
  -2  -7   6       79.20       71.41        5.04 o
  -1  -7   6      339.55      306.93       19.18 o
   0  -7   6       36.50       34.50        3.48 o
   1  -7   6       52.80       53.80        4.76 o
   2  -7   6      126.35      119.80        5.89 o
   3  -7   6      265.25      269.72       10.55 o
   4  -7   6       51.05       52.53        3.25 o
   5  -7   6       51.70       49.06        2.90 o
   6  -7   6       -0.10        3.24        1.58 o
  -6  -6   6       12.40       20.30        3.40 o
  -5  -6   6       34.85       38.53        2.65 o
  -4  -6   6      177.55      162.06        7.15 o
  -3  -6   6      273.35      268.90       18.44 o
  -2  -6   6      605.10      542.52       22.57 o
  -1  -6   6       85.80       73.21        6.82 o
   0  -6   6       73.20       62.50        5.60 o
   1  -6   6       18.50       21.09        2.47 o
   2  -6   6      152.85      165.36        5.76 o
   3  -6   6       64.65       71.13        2.95 o
   4  -6   6       93.35       95.05        4.95 o
   5  -6   6        5.40        5.60        2.60 o
   6  -6   6        3.70        4.22        1.90 o
  -7  -5   6        1.90        3.71        2.76 o
  -6  -5   6        5.90        6.40        2.10 o
  -5  -5   6      100.00      109.60        5.30 o
  -4  -5   6      170.65      176.64        6.77 o
  -3  -5   6      102.85       96.35        7.69 o
  -2  -5   6        8.20        8.15        2.16 o
  -1  -5   6      354.60      342.52       31.81 o
   0  -5   6      102.90       97.16        5.60 o
   1  -5   6      404.60      383.63       16.48 o
   2  -5   6       21.30       23.36        1.55 o
   3  -5   6      402.00      413.77       18.42 o
   4  -5   6       12.65        6.57        1.92 o
   5  -5   6        1.25        0.75        1.92 o
   6  -5   6        5.40        4.69        2.30 o
  -7  -4   6        8.25       10.25        5.25 o
  -6  -4   6        8.05       11.30        1.76 o
  -5  -4   6      140.85      146.72       11.58 o
  -4  -4   6      189.20      186.02        8.87 o
  -3  -4   6      460.80      438.06       24.31 o
  -2  -4   6      695.30      648.77       29.54 o
  -1  -4   6      122.05      122.94        5.99 o
   0  -4   6       27.25       30.96        2.50 o
   1  -4   6      113.35      110.12        5.95 o
   2  -4   6      435.40      434.61       16.25 o
   3  -4   6      198.40      188.27        8.71 o
   4  -4   6       11.05        9.69        2.09 o
   5  -4   6       27.25       27.17        2.92 o
   6  -4   6        0.50        3.88        2.26 o
  -7  -3   6       40.45       47.35        6.81 o
  -6  -3   6       10.95       14.24        2.53 o
  -5  -3   6       32.60       34.74        3.19 o
  -4  -3   6       18.70       16.65        1.39 o
  -3  -3   6      141.45      144.65        6.55 o
  -2  -3   6      767.00      828.37       35.18 o
  -1  -3   6     1255.55     1266.54       66.07 o
   0  -3   6      264.50      273.05        9.35 o
   1  -3   6       44.75       41.99        2.52 o
   2  -3   6      501.95      517.76       19.93 o
   3  -3   6      109.65      114.99        5.14 o
   4  -3   6       34.20       33.59        2.96 o
   5  -3   6       81.60       72.17        3.60 o
   6  -3   6       20.90       19.73        2.30 o
  -7  -2   6       37.35       36.59        4.69 o
  -6  -2   6        8.00        8.95        3.47 o
  -5  -2   6       48.15       52.71        5.00 o
  -4  -2   6       16.45       10.11        2.06 o
  -3  -2   6       83.25       95.83        5.90 o
  -2  -2   6      187.50      199.03       11.63 o
  -1  -2   6      679.70      666.20       32.90 o
   0  -2   6      617.30      615.50       43.60 o
   1  -2   6      415.30      395.40       28.74 o
   2  -2   6      165.35      165.19        8.16 o
   3  -2   6       18.25       21.28        3.26 o
   4  -2   6      190.70      175.89       11.99 o
   5  -2   6       13.75       15.14        3.34 o
   6  -2   6       27.80       28.48        2.60 o
  -7  -1   6       13.15        9.10        3.64 o
  -6  -1   6       70.95       64.74        7.18 o
  -5  -1   6      153.25      152.17       13.17 o
  -4  -1   6       19.10       15.77        2.13 o
  -3  -1   6      257.20      264.88       14.20 o
  -2  -1   6      270.30      296.99       10.10 o
  -1  -1   6      270.30      270.17        7.00 o
   0  -1   6      109.85      101.23        8.07 o
   1  -1   6       97.85      101.80        7.84 o
   2  -1   6        2.00        2.12        2.22 o
   3  -1   6       66.80       68.38        5.32 o
   4  -1   6        8.60        2.86        2.00 o
   5  -1   6       25.20       22.80        2.65 o
   6  -1   6       49.80       38.00        4.20 o
  -7   0   6        4.60        3.79        3.82 o
  -6   0   6        1.35        0.88        2.75 o
  -5   0   6       27.15       29.49        2.94 o
  -4   0   6      381.25      358.99       22.46 o
  -3   0   6       71.60       82.92        2.10 o
  -2   0   6      562.00      586.98       13.50 o
  -1   0   6     1386.50     1383.85       55.60 o
   0   0   6      600.55      572.61       48.44 o
   1   0   6       14.60        8.54        2.56 o
   2   0   6      192.35      169.40       11.83 o
   3   0   6      106.25      104.55        7.56 o
   4   0   6      123.10      108.56       10.82 o
   5   0   6        1.70        2.50        2.26 o
   6   0   6        0.50        1.55        3.39 o
  -7   1   6       16.45       14.54        4.35 o
  -6   1   6      124.70      115.17        7.88 o
  -5   1   6      103.25      100.72        7.37 o
  -4   1   6       99.15       90.51        6.28 o
  -3   1   6       26.60       27.45        2.15 o
  -2   1   6      430.15      448.93       18.25 o
  -1   1   6      644.00      625.49       44.92 o
   0   1   6      106.65      109.81        8.13 o
   1   1   6      205.60      218.31        8.30 o
   2   1   6       15.65       16.10        2.06 o
   3   1   6      140.50      121.77       10.54 o
   4   1   6       15.75       21.20        1.75 o
   5   1   6        9.40        8.76        2.31 o
   6   1   6       13.70       21.67        4.10 o
  -7   2   6        4.75        3.00        3.57 o
  -6   2   6        4.95        5.61        2.79 o
  -5   2   6      160.40      138.19       10.79 o
  -4   2   6       78.20       73.09        4.69 o
  -3   2   6       16.90       15.52        2.26 o
  -2   2   6      410.30      386.50       25.37 o
  -1   2   6      110.30      109.81        5.26 o
   0   2   6       54.15       59.91        2.65 o
   1   2   6       95.45       78.15        6.64 o
   2   2   6      105.65      104.36       10.10 o
   3   2   6       10.20       17.10        2.40 o
   4   2   6       22.20       22.76        1.97 o
   5   2   6        5.30        3.29        2.80 o
  -7   3   6        9.40       13.98        6.10 o
  -6   3   6       53.70       47.31        4.40 o
  -5   3   6       12.10       14.73        1.59 o
  -4   3   6      221.90      228.01        9.89 o
  -3   3   6      243.20      252.57        9.65 o
  -2   3   6      339.60      323.83       15.95 o
  -1   3   6      212.75      198.82        9.32 o
   0   3   6       47.35       41.42        2.85 o
   1   3   6      142.25      127.35        5.90 o
   2   3   6       28.95       29.54        3.04 o
   3   3   6       38.75       42.33        3.75 o
   4   3   6       25.70       27.70        2.70 o
   5   3   6       16.00       19.24        3.20 o
  -7   4   6        6.80        2.87        5.40 o
  -6   4   6        3.90        3.84        2.25 o
  -5   4   6        3.45        4.06        1.68 o
  -4   4   6       63.45       63.09        3.26 o
  -3   4   6       38.25       32.34        2.31 o
  -2   4   6      123.80      117.90        5.15 o
  -1   4   6       38.90       35.60        2.75 o
   0   4   6       43.80       43.21        2.76 o
   1   4   6      135.75      116.77        8.42 o
   2   4   6      235.60      223.18       13.11 o
   3   4   6      111.00      108.05        8.76 o
   4   4   6        3.60        3.07        2.00 o
   5   4   6       18.10        6.60        5.20 o
  -6   5   6        8.55        7.88        3.20 o
  -5   5   6       42.60       47.06        3.19 o
  -4   5   6       96.55      103.61        4.51 o
  -3   5   6       99.30      103.14        4.58 o
  -2   5   6       17.20       15.77        1.82 o
  -1   5   6       63.60       59.45        3.81 o
   0   5   6       22.00       22.97        2.20 o
   1   5   6      203.30      188.39       12.04 o
   2   5   6        7.60       12.95        1.47 o
   3   5   6       11.70       14.41        1.81 o
   4   5   6       30.70       28.27        3.20 o
  -6   6   6        0.90        1.59        3.19 o
  -5   6   6        6.30       10.73        2.72 o
  -4   6   6       20.70       20.31        2.10 o
  -3   6   6       35.15       39.77        2.47 o
  -2   6   6       64.90       58.12        4.76 o
  -1   6   6      135.10      137.05        8.53 o
   0   6   6      123.25      106.80        7.09 o
   1   6   6       65.10       60.31        4.81 o
   2   6   6        7.55        6.73        2.15 o
   3   6   6       11.50       15.23        3.60 o
   4   6   6       14.60       13.45        3.50 o
  -6   7   6       -1.55        0.70        4.70 o
  -5   7   6       34.40       39.27        4.34 o
  -4   7   6        7.25        5.23        2.18 o
  -3   7   6        1.75        2.20        1.91 o
  -2   7   6       -0.05        1.09        1.57 o
  -1   7   6       91.95       96.13        6.27 o
   0   7   6      226.10      190.02       13.57 o
   1   7   6        3.00        2.19        1.90 o
   2   7   6        9.60       11.74        2.51 o
   3   7   6       19.15       22.87        4.75 o
  -5   8   6        3.00        3.57        6.98 o
  -4   8   6       11.65       14.42        3.77 o
  -3   8   6        3.55        3.10        2.34 o
  -2   8   6        7.90       12.37        2.00 o
  -1   8   6        3.70        2.42        2.00 o
   0   8   6       30.00       25.54        3.97 o
   1   8   6        4.05        6.40        2.72 o
   2   8   6        2.05        8.00        6.77 o
  -4   9   6        2.45        0.80        5.42 o
  -3   9   6       16.80       24.40        5.30 o
  -2   9   6       16.25       14.45        3.25 o
  -1   9   6       17.15       21.68        3.40 o
   0   9   6       16.85       20.13        3.30 o
   1   9   6       12.50       18.76        4.67 o
  -3  10   6       -3.35        0.79        3.86 o
  -2  10   6        4.60        1.40        5.77 o
  -1  10   6        4.55        4.60        3.05 o
  -1 -14   7        5.30        0.51        4.30 o
   0 -14   7       50.20       45.48        6.00 o
   1 -14   7       -2.70        0.62        3.90 o
   2 -14   7       27.20       14.61        5.00 o
  -3 -13   7        2.70        3.10        4.50 o
  -2 -13   7        2.10        4.34        5.00 o
  -1 -13   7        3.20        1.37        2.60 o
   0 -13   7       20.50       19.99        3.90 o
   1 -13   7       59.90       57.64        5.40 o
   2 -13   7       37.90       36.46        4.50 o
   3 -13   7        8.60       10.00        3.50 o
  -3 -12   7       15.70       11.40        5.00 o
  -2 -12   7        4.30        3.98        3.40 o
  -1 -12   7       46.20       39.41        4.60 o
   0 -12   7       48.95       38.28        5.18 o
   1 -12   7       48.65       50.13        6.11 o
   2 -12   7       46.00       41.48        5.98 o
   3 -12   7       28.10       23.06        4.40 o
   4 -12   7       10.20        6.06        3.30 o
  -4 -11   7       21.80       23.08        4.10 o
  -3 -11   7        9.55       11.03        4.61 o
  -2 -11   7        7.70       10.88        3.24 o
  -1 -11   7       17.75       18.64        2.51 o
   0 -11   7      349.80      308.20       21.45 o
   1 -11   7       -0.30        0.11        2.52 o
   2 -11   7       12.05       15.32        2.59 o
   3 -11   7        2.40        1.82        2.32 o
   4 -11   7       19.80       20.30        4.71 o
  -5 -10   7        4.40        0.86        4.90 o
  -4 -10   7       26.05       24.16        5.71 o
  -3 -10   7       36.05       25.91        5.63 o
  -2 -10   7       29.15       33.46        4.65 o
  -1 -10   7       46.40       52.39        3.77 o
   0 -10   7      304.75      265.88       17.43 o
   1 -10   7       43.75       40.15        3.21 o
   2 -10   7       38.30       40.11        3.13 o
   3 -10   7        0.90        0.47        2.22 o
   4 -10   7        1.30        1.43        2.72 o
   5 -10   7       12.90        4.13        3.20 o
  -5  -9   7       46.60       51.00        5.40 o
  -4  -9   7       50.05       57.08        6.63 o
  -3  -9   7       12.90       14.11        2.65 o
  -2  -9   7       37.45       34.83        4.16 o
  -1  -9   7      211.45      217.51       13.96 o
   0  -9   7       91.80       84.85        5.80 o
   1  -9   7      107.30      113.29        7.67 o
   2  -9   7        9.75        9.72        2.04 o
   3  -9   7        6.60        8.79        1.80 o
   4  -9   7        5.20        6.60        1.92 o
   5  -9   7        6.10        8.58        1.80 o
  -6  -8   7       14.90       14.36        5.50 o
  -5  -8   7       65.75       62.32        4.95 o
  -4  -8   7       76.60       67.06        6.25 o
  -3  -8   7       19.20       19.70        2.20 o
  -2  -8   7       87.30       84.61        6.57 o
  -1  -8   7        3.45        4.88        2.51 o
   0  -8   7       50.60       45.87        3.26 o
   1  -8   7       56.50       58.38        4.38 o
   2  -8   7      204.45      202.23       11.49 o
   3  -8   7       10.05       10.37        1.71 o
   4  -8   7       10.25       12.32        1.90 o
   5  -8   7       -2.80        0.08        1.50 o
  -6  -7   7       36.10       36.76        5.40 o
  -5  -7   7       45.35       50.79        3.46 o
  -4  -7   7       37.55       42.83        2.70 o
  -3  -7   7      307.80      291.01       16.91 o
  -2  -7   7       91.45       86.19        7.59 o
  -1  -7   7       97.80       90.63        7.85 o
   0  -7   7       50.05       53.47        4.34 o
   1  -7   7       13.40       10.15        2.44 o
   2  -7   7      188.55      193.76        9.09 o
   3  -7   7       28.10       28.09        2.30 o
   4  -7   7       23.10       29.89        2.75 o
   5  -7   7        1.10        0.71        1.80 o
   6  -7   7       15.50       15.45        5.00 o
  -6  -6   7       22.10       17.49        4.50 o
  -5  -6   7      117.60      119.30        6.85 o
  -4  -6   7        8.10        6.61        1.56 o
  -3  -6   7      191.65      178.25       14.81 o
  -2  -6   7       99.15       93.50        5.81 o
  -1  -6   7      127.60      130.92       11.40 o
   0  -6   7       46.15       44.69        3.64 o
   1  -6   7       88.10       87.23        5.66 o
   2  -6   7       32.90       34.64        2.20 o
   3  -6   7       30.55       30.21        2.55 o
   4  -6   7        5.40        3.65        1.87 o
   5  -6   7       75.10       73.69        3.70 o
   6  -6   7        6.20        3.07        2.90 o
  -7  -5   7       12.10       13.51        4.83 o
  -6  -5   7        2.30        2.16        2.00 o
  -5  -5   7        2.70        1.20        1.40 o
  -4  -5   7       79.25       82.29        5.00 o
  -3  -5   7      112.10      115.70        7.60 o
  -2  -5   7       72.50       72.59        5.49 o
  -1  -5   7      783.10      740.04       40.32 o
   0  -5   7       44.55       44.96        3.36 o
   1  -5   7       64.10       73.21        3.31 o
   2  -5   7        1.20        0.30        1.22 o
   3  -5   7      282.20      261.49       15.91 o
   4  -5   7       56.75       54.72        3.67 o
   5  -5   7       12.90       13.53        1.80 o
   6  -5   7        2.00        3.47        2.50 o
  -7  -4   7       21.85       22.43        5.76 o
  -6  -4   7       18.20       24.17        4.40 o
  -5  -4   7       11.20       12.61        1.53 o
  -4  -4   7      228.45      220.76       13.25 o
  -3  -4   7      131.20      132.44        6.51 o
  -2  -4   7      166.90      154.29        8.39 o
  -1  -4   7      125.70      121.86        6.81 o
   0  -4   7       26.05       25.31        1.85 o
   1  -4   7       42.30       39.32        2.75 o
   2  -4   7      288.55      275.28       11.93 o
   3  -4   7        0.50        4.53        2.16 o
   4  -4   7        4.95        7.67        1.73 o
   5  -4   7        9.70        5.93        2.40 o
   6  -4   7       14.90       11.15        2.30 o
  -7  -3   7       22.35       23.54        5.39 o
  -6  -3   7       19.75       28.41        3.18 o
  -5  -3   7       20.70       24.94        2.41 o
  -4  -3   7       88.30       81.84        6.15 o
  -3  -3   7        3.05        2.27        1.33 o
  -2  -3   7     1035.80      976.25       38.02 o
  -1  -3   7      297.80      329.30       11.20 o
   0  -3   7      469.45      477.80       28.18 o
   1  -3   7      103.75       94.11        6.15 o
   2  -3   7       50.35       50.24        2.72 o
   3  -3   7      107.35      111.27        7.49 o
   4  -3   7       56.10       52.97        4.81 o
   5  -3   7       18.20       25.18        2.20 o
   6  -3   7       22.20       22.35        3.90 o
  -7  -2   7       24.65       25.07        4.40 o
  -6  -2   7      120.20      110.64        9.58 o
  -5  -2   7       17.35       16.79        2.34 o
  -4  -2   7      142.15      140.98       10.28 o
  -3  -2   7      104.45       97.48        5.94 o
  -2  -2   7       35.60       33.10        1.70 o
  -1  -2   7      992.20      972.39       37.60 o
   0  -2   7       13.40       17.69        1.71 o
   1  -2   7        3.00        5.86        1.30 o
   2  -2   7       52.35       53.70        4.12 o
   3  -2   7      117.45      115.77        8.45 o
   4  -2   7       52.65       60.64        5.60 o
   5  -2   7        1.60        0.25        1.70 o
   6  -2   7       16.20       16.24        3.10 o
  -7  -1   7        4.15        4.01        4.37 o
  -6  -1   7       27.30       21.24        4.30 o
  -5  -1   7       54.80       52.49        4.55 o
  -4  -1   7      111.65      116.00        7.19 o
  -3  -1   7       19.00       20.04        1.10 o
  -2  -1   7      288.50      302.54        7.90 o
  -1  -1   7      158.20      156.02        5.30 o
   0  -1   7      112.60      109.19        7.13 o
   1  -1   7      335.85      331.23       25.04 o
   2  -1   7       21.35       17.10        2.47 o
   3  -1   7       53.30       56.13        4.24 o
   4  -1   7        5.85        4.24        2.40 o
   5  -1   7       20.50       18.15        2.60 o
   6  -1   7       48.10       44.10        4.80 o
  -7   0   7       18.20       22.74        4.36 o
  -6   0   7       21.05       22.74        3.40 o
  -5   0   7      141.80      133.45        8.77 o
  -4   0   7       27.55       25.73        2.57 o
  -3   0   7      582.60      567.98       15.40 o
  -2   0   7      290.00      283.77        9.50 o
  -1   0   7      358.40      373.24       13.80 o
   0   0   7       90.55       85.53        6.68 o
   1   0   7      206.65      211.09       13.61 o
   2   0   7       51.40       46.84        2.40 o
   3   0   7      174.80      161.56       11.55 o
   4   0   7       22.10       25.74        4.05 o
   5   0   7        9.90        6.96        2.10 o
  -7   1   7        9.40        6.18        3.75 o
  -6   1   7        5.10        5.56        2.72 o
  -5   1   7       11.25       10.76        1.81 o
  -4   1   7      165.00      170.72        5.10 o
  -3   1   7       29.30       32.91        1.70 o
  -2   1   7       12.00       11.11        0.90 o
  -1   1   7       39.80       39.66        2.10 o
   0   1   7       39.55       53.36        3.13 o
   1   1   7       19.20       17.78        2.57 o
   2   1   7      507.40      458.34       34.25 o
   3   1   7       39.45       34.16        3.92 o
   4   1   7        7.60       10.69        2.47 o
   5   1   7       11.00       11.03        3.10 o
  -7   2   7       27.55       26.20        4.32 o
  -6   2   7       -1.60        3.15        2.30 o
  -5   2   7        9.20        8.35        0.80 o
  -4   2   7      494.95      462.24       24.70 o
  -3   2   7       74.10       77.31        4.33 o
  -2   2   7       35.55       37.27        3.05 o
  -1   2   7       63.25       58.38        5.03 o
   0   2   7      867.90      780.55       38.60 o
   1   2   7      400.45      344.33       27.32 o
   2   2   7      135.55      123.22        9.30 o
   3   2   7       30.20       38.23        4.03 o
   4   2   7        7.10        9.55        1.50 o
   5   2   7        9.00       10.38        2.60 o
  -7   3   7        6.40        5.21        3.40 o
  -6   3   7        0.10        4.34        1.83 o
  -5   3   7      131.00      123.75        5.87 o
  -4   3   7       40.05       40.02        3.57 o
  -3   3   7       48.30       48.84        3.89 o
  -2   3   7       34.00       36.41        2.46 o
  -1   3   7       17.70       17.45        1.69 o
   0   3   7      307.45      267.12       15.24 o
   1   3   7      479.60      445.28       19.45 o
   2   3   7      447.50      370.29       37.90 o
   3   3   7       13.25       15.48        3.04 o
   4   3   7       53.70       49.28        4.10 o
  -6   4   7        6.90        0.15        3.10 o
  -5   4   7        1.80        2.41        2.06 o
  -4   4   7        1.55        3.04        3.10 o
  -3   4   7       53.75       53.15        3.16 o
  -2   4   7      151.80      143.58        6.81 o
  -1   4   7        4.95        8.83        1.50 o
   0   4   7      536.55      486.61       26.87 o
   1   4   7       79.75       75.16        5.42 o
   2   4   7       67.85       71.96        5.42 o
   3   4   7       19.80       18.84        2.90 o
   4   4   7        4.20        5.41        2.00 o
  -6   5   7       -0.50        1.71        2.63 o
  -5   5   7        5.95        7.98        2.38 o
  -4   5   7       42.30       42.82        3.08 o
  -3   5   7       45.60       41.75        3.11 o
  -2   5   7      161.50      183.59        9.80 o
  -1   5   7      132.90      132.12        9.00 o
   0   5   7       37.05       31.92        2.96 o
   1   5   7      199.70      193.38       13.34 o
   2   5   7       15.35       13.39        2.70 o
   3   5   7       31.40       26.97        4.20 o
   4   5   7       43.20       47.60        5.30 o
  -6   6   7        6.65        8.56        4.84 o
  -5   6   7        1.75        1.65        2.16 o
  -4   6   7        6.60       10.31        1.98 o
  -3   6   7       64.75       65.22        4.49 o
  -2   6   7      129.05      135.77        8.02 o
  -1   6   7      134.85      123.66        8.76 o
   0   6   7      309.25      263.13       19.82 o
   1   6   7        2.15        2.81        2.34 o
   2   6   7       -2.70        0.17        3.58 o
   3   6   7        7.80       11.01        3.00 o
  -5   7   7       -1.35        1.33        6.05 o
  -4   7   7        3.10        0.03        3.18 o
  -3   7   7       48.45       55.03        4.24 o
  -2   7   7       26.65       27.19        3.20 o
  -1   7   7       19.40       21.93        2.81 o
   0   7   7        2.10        1.65        2.14 o
   1   7   7        5.10        7.29        2.44 o
   2   7   7        6.90        3.14        4.33 o
  -4   8   7       10.50        9.81        4.85 o
  -3   8   7       14.50       18.83        3.14 o
  -2   8   7        3.75        1.43        2.91 o
  -1   8   7        0.95        0.45        5.55 o
   0   8   7        4.60        2.30        2.30 o
   1   8   7        2.10        3.84        5.55 o
  -3   9   7       13.15        3.96        5.61 o
  -2   9   7        0.75        1.84        4.16 o
  -1   9   7       14.85       22.49        4.02 o
   0   9   7       11.85       15.79        4.85 o
  -1 -14   8       13.10       12.34        3.30 o
   0 -14   8       35.70       39.20        5.00 o
   1 -14   8       11.40       18.01        4.80 o
   2 -14   8       13.70       12.87        4.40 o
  -2 -13   8       19.40       10.11        4.10 o
  -1 -13   8      101.20       85.10        7.30 o
   0 -13   8       24.40       23.95        4.52 o
   1 -13   8       20.80       16.69        3.70 o
   2 -13   8       22.20       19.89        4.20 o
   3 -13   8        6.10        0.95        4.00 o
  -3 -12   8       19.50       16.88        3.20 o
  -2 -12   8        2.70        3.13        3.20 o
  -1 -12   8       32.60       31.78        4.20 o
   0 -12   8       21.05       16.34        3.51 o
   1 -12   8       10.00       16.17        3.73 o
   2 -12   8       10.05        4.79        3.36 o
   3 -12   8        1.90        2.25        3.13 o
   4 -12   8       19.50       14.73        4.00 o
  -4 -11   8        2.40        0.61        3.70 o
  -3 -11   8       -2.00        3.13        2.80 o
  -2 -11   8       14.25       19.63        4.18 o
  -1 -11   8       29.40       29.90        4.96 o
   0 -11   8       -1.35        1.42        1.89 o
   1 -11   8       14.00       22.79        2.76 o
   2 -11   8       33.35       35.55        3.57 o
   3 -11   8       -1.10        0.02        2.43 o
   4 -11   8        1.50        7.01        2.50 o
  -5 -10   8        1.80        0.42        3.70 o
  -4 -10   8       13.85       13.45        4.44 o
  -3 -10   8       17.10       16.94        3.61 o
  -2 -10   8       10.10       12.26        3.57 o
  -1 -10   8       -2.55        0.11        2.61 o
   0 -10   8       43.70       44.17        3.11 o
   1 -10   8       61.75       64.71        4.28 o
   2 -10   8       40.80       42.86        3.10 o
   3 -10   8       37.60       37.85        2.97 o
   4 -10   8        2.25        4.20        3.99 o
   5 -10   8       51.20       47.91        5.20 o
  -5  -9   8       14.40       18.35        3.60 o
  -4  -9   8        1.15        0.85        4.40 o
  -3  -9   8        6.70       10.21        2.20 o
  -2  -9   8       63.60       66.14        5.85 o
  -1  -9   8       33.90       36.23        4.56 o
   0  -9   8        2.90        2.96        1.37 o
   1  -9   8       68.70       71.92        5.67 o
   2  -9   8      102.35      111.19        6.21 o
   3  -9   8       20.20       24.43        2.45 o
   4  -9   8        6.35        7.00        2.30 o
   5  -9   8       24.90       24.12        2.60 o
  -6  -8   8        4.10        3.48        4.70 o
  -5  -8   8       20.10       20.81        2.85 o
  -4  -8   8       16.15       15.05        3.13 o
  -3  -8   8       19.75       23.95        3.34 o
  -2  -8   8       68.55       56.01        5.26 o
  -1  -8   8       15.90       16.65        2.47 o
   0  -8   8       15.70       14.27        2.67 o
   1  -8   8      128.85      128.55        7.68 o
   2  -8   8      177.05      184.62        8.81 o
   3  -8   8        2.80        3.28        1.50 o
   4  -8   8       35.35       35.86        2.95 o
   5  -8   8        2.40        2.27        2.10 o
  -6  -7   8        2.70        3.48        4.60 o
  -5  -7   8       15.70       16.28        2.33 o
  -4  -7   8        5.70        7.73        1.45 o
  -3  -7   8       78.60       70.68        6.10 o
  -2  -7   8        9.10        7.64        2.85 o
  -1  -7   8       79.75       91.66        5.56 o
   0  -7   8       11.40        9.21        2.18 o
   1  -7   8      140.85      136.76        8.70 o
   2  -7   8        3.10        4.99        1.57 o
   3  -7   8      126.90      121.67        7.13 o
   4  -7   8      165.00      159.00       11.22 o
   5  -7   8        8.40        9.91        2.20 o
  -6  -6   8       10.20        8.43        3.70 o
  -5  -6   8       76.40       81.15        4.26 o
  -4  -6   8       17.50       21.19        1.85 o
  -3  -6   8      127.75      115.66       12.32 o
  -2  -6   8       15.40       11.46        2.85 o
  -1  -6   8       16.35       15.40        2.02 o
   0  -6   8      180.30      179.19        9.44 o
   1  -6   8       30.65       37.03        3.26 o
   2  -6   8        5.20        4.69        1.36 o
   3  -6   8      306.65      278.86       16.18 o
   4  -6   8        5.35        2.41        3.02 o
   5  -6   8       15.50       15.06        2.10 o
  -6  -5   8       26.35       22.29        3.86 o
  -5  -5   8       62.10       60.78        3.17 o
  -4  -5   8        2.75        1.93        0.92 o
  -3  -5   8        9.25        7.95        2.09 o
  -2  -5   8       67.65       72.73        5.28 o
  -1  -5   8      137.40      142.71        7.52 o
   0  -5   8      132.50      127.14        6.71 o
   1  -5   8      285.00      279.69       12.13 o
   2  -5   8      229.70      221.69        9.88 o
   3  -5   8        4.60        4.60        2.19 o
   4  -5   8       10.05        8.60        2.37 o
   5  -5   8        2.00        1.18        1.80 o
  -7  -4   8       28.50       40.08        6.44 o
  -6  -4   8       19.25       21.80        2.98 o
  -5  -4   8       18.65       19.22        2.72 o
  -4  -4   8       51.95       48.78        3.42 o
  -3  -4   8      360.60      348.09       16.36 o
  -2  -4   8       85.25       92.24        6.36 o
  -1  -4   8       28.05       27.25        2.20 o
   0  -4   8      222.25      216.88       14.00 o
   1  -4   8       71.10       73.53        3.54 o
   2  -4   8      432.40      395.74       21.99 o
   3  -4   8       66.05       73.29        3.73 o
   4  -4   8       27.40       28.88        3.68 o
   5  -4   8       27.60       30.21        2.70 o
  -7  -3   8        7.00        8.77        5.07 o
  -6  -3   8        4.00        4.53        3.44 o
  -5  -3   8       63.40       60.28        5.79 o
  -4  -3   8       24.60       14.07        2.79 o
  -3  -3   8      543.95      491.96       29.29 o
  -2  -3   8      219.00      219.57       11.40 o
  -1  -3   8       45.05       54.86        3.49 o
   0  -3   8      402.00      383.35       36.61 o
   1  -3   8       41.45       41.82        3.89 o
   2  -3   8       19.60       19.91        2.75 o
   3  -3   8      186.20      180.58       14.17 o
   4  -3   8       73.75       65.38        7.03 o
   5  -3   8       42.10       35.75        3.00 o
  -7  -2   8        6.30        6.05        3.86 o
  -6  -2   8       16.50       20.55        4.07 o
  -5  -2   8       16.40       19.16        2.13 o
  -4  -2   8      329.40      311.47       19.64 o
  -3  -2   8       24.40       24.51        1.70 o
  -2  -2   8      108.80      125.29        4.30 o
  -1  -2   8       67.30       66.33        2.40 o
   0  -2   8       87.65      101.60        6.85 o
   1  -2   8       21.65       27.61        2.63 o
   2  -2   8      120.85      122.37        7.34 o
   3  -2   8        6.15        9.23        2.44 o
   4  -2   8       31.90       32.92        4.43 o
   5  -2   8        1.70        5.19        1.80 o
  -7  -1   8        9.40        6.01        4.26 o
  -6  -1   8        6.60        6.25        3.25 o
  -5  -1   8        2.70        3.44        2.13 o
  -4  -1   8      158.30      153.13        5.50 o
  -3  -1   8        7.00        5.83        0.80 o
  -2  -1   8       30.70       31.26        1.50 o
  -1  -1   8       37.70       32.49        1.60 o
   0  -1   8      160.60      163.99        5.10 o
   1  -1   8      170.75      155.96       12.02 o
   2  -1   8       43.15       47.86        3.70 o
   3  -1   8       33.45       37.85        3.45 o
   4  -1   8       52.15       62.00        5.46 o
   5  -1   8        0.40        0.97        2.66 o
  -7   0   8        2.25        3.50        4.36 o
  -6   0   8       71.55       64.99        6.45 o
  -5   0   8      506.00      466.22       18.90 o
  -4   0   8       67.30       69.93        2.50 o
  -3   0   8       68.70       67.35        2.70 o
  -2   0   8      178.90      170.83        5.00 o
  -1   0   8       45.30       44.17        2.10 o
   0   0   8       34.40       38.61        3.26 o
   1   0   8      482.25      428.18       31.98 o
   2   0   8       59.10       57.40        4.84 o
   3   0   8       13.35       18.43        3.10 o
   4   0   8        6.30        7.98        1.80 o
   5   0   8       27.30       24.64        3.00 o
  -7   1   8        7.55        4.58        4.88 o
  -6   1   8       41.20       44.33        3.30 o
  -5   1   8       52.60       59.53        2.60 o
  -4   1   8      144.20      150.56        4.10 o
  -3   1   8      306.80      315.24       12.20 o
  -2   1   8       51.00       49.80        2.00 o
  -1   1   8      218.00      240.30        8.40 o
   0   1   8      123.60      130.39        8.85 o
   1   1   8      116.65       96.39        8.70 o
   2   1   8       95.90       93.64        7.37 o
   3   1   8       23.85       27.77        3.04 o
   4   1   8       -3.00        0.36        1.60 o
   5   1   8       15.60       15.28        3.20 o
  -7   2   8       16.00        8.19        5.20 o
  -6   2   8       49.20       47.39        3.70 o
  -5   2   8       28.30       29.48        1.50 o
  -4   2   8        6.20        6.99        1.00 o
  -3   2   8       71.30       68.23        4.28 o
  -2   2   8       58.00       59.09        4.21 o
  -1   2   8      111.90      101.54        4.70 o
   0   2   8       59.30       61.50        3.30 o
   1   2   8      162.60      147.61        7.70 o
   2   2   8      217.15      197.63       15.85 o
   3   2   8       53.75       49.45        5.53 o
   4   2   8        1.10        1.49        1.90 o
  -6   3   8       23.00       25.39        2.90 o
  -5   3   8       11.20       12.17        1.10 o
  -4   3   8      193.20      184.24       12.50 o
  -3   3   8       24.55       21.97        3.22 o
  -2   3   8        1.40        3.58        2.19 o
  -1   3   8      388.75      375.05       22.13 o
   0   3   8       14.35       12.31        3.52 o
   1   3   8       88.25       78.85        8.57 o
   2   3   8      121.35      124.00        9.59 o
   3   3   8        8.50       11.59        1.90 o
   4   3   8       -1.20        0.58        1.90 o
  -6   4   8       -4.50        0.21        2.70 o
  -5   4   8       11.65       11.95        2.40 o
  -4   4   8       13.90       10.70        2.62 o
  -3   4   8      250.45      251.58       13.02 o
  -2   4   8       23.40       19.16        2.01 o
  -1   4   8      218.65      204.56       12.16 o
   0   4   8       25.00       26.32        3.42 o
   1   4   8      149.30      136.33        7.90 o
   2   4   8        7.15        8.34        3.07 o
   3   4   8       -1.60        0.77        1.60 o
   4   4   8        3.20        6.28        2.30 o
  -6   5   8        9.30        5.20        3.90 o
  -5   5   8       69.10       53.06        5.70 o
  -4   5   8        5.80        8.79        2.91 o
  -3   5   8       20.50       23.05        2.41 o
  -2   5   8        6.40        6.93        2.00 o
  -1   5   8       72.35       75.45        4.81 o
   0   5   8      190.25      161.49       11.60 o
   1   5   8        3.50        8.49        3.48 o
   2   5   8        7.60        9.57        2.60 o
   3   5   8        9.10       11.38        2.70 o
  -5   6   8       95.60       78.34        7.78 o
  -4   6   8        5.70        5.41        2.44 o
  -3   6   8       13.05       17.41        2.39 o
  -2   6   8        8.90        9.83        1.97 o
  -1   6   8       18.20       23.80        4.05 o
   0   6   8       41.50       36.77        4.82 o
   1   6   8        5.30        6.94        2.28 o
   2   6   8        1.40        2.01        2.70 o
  -5   7   8       23.60       22.04        5.32 o
  -4   7   8       74.45       63.19        7.47 o
  -3   7   8       80.65       75.60        6.49 o
  -2   7   8       17.35       16.56        3.45 o
  -1   7   8        4.25        8.17        2.55 o
   0   7   8        0.45        2.92        2.10 o
   1   7   8        1.45        4.12        3.30 o
   2   7   8        0.60        4.12        4.49 o
  -4   8   8       -5.00        0.85        5.06 o
  -3   8   8        0.00        2.36        4.05 o
  -2   8   8        2.05        0.45        2.84 o
  -1   8   8        8.15        9.43        3.26 o
   0   8   8        1.35        1.76        4.18 o
  -1 -14   9        9.90        6.30        3.60 o
   0 -14   9        9.90        8.67        3.60 o
   1 -14   9       13.80       15.33        4.80 o
  -2 -13   9       67.50       57.61        5.90 o
  -1 -13   9       33.20       39.62        5.71 o
   0 -13   9       33.50       40.77        5.43 o
   1 -13   9        8.90       12.65        4.20 o
   2 -13   9        3.85        2.28        4.10 o
   3 -13   9       26.40       22.16        4.90 o
  -3 -12   9       23.20       18.70        3.60 o
  -2 -12   9       11.70        9.66        3.10 o
  -1 -12   9       15.55       14.10        3.55 o
   0 -12   9       24.05       26.52        2.75 o
   1 -12   9       50.95       52.63        5.01 o
   2 -12   9        3.40        4.83        4.65 o
   3 -12   9        1.55        3.90        5.36 o
  -4 -11   9        2.80        2.22        2.70 o
  -3 -11   9        9.50        7.02        2.70 o
  -2 -11   9       40.05       41.16        5.22 o
  -1 -11   9        9.85       11.86        2.60 o
   0 -11   9       62.55       59.93        5.26 o
   1 -11   9       24.20       24.01        2.70 o
   2 -11   9       25.35       26.60        2.80 o
   3 -11   9       12.45       12.36        2.61 o
   4 -11   9        2.90        5.17        3.30 o
  -5 -10   9        8.10        7.49        4.80 o
  -4 -10   9       -1.15        0.19        4.47 o
  -3 -10   9       12.25       11.32        4.09 o
  -2 -10   9        3.10        5.70        2.79 o
  -1 -10   9       33.40       31.85        3.15 o
   0 -10   9       86.85       84.57        7.51 o
   1 -10   9       25.45       29.08        3.57 o
   2 -10   9       43.30       55.40        3.65 o
   3 -10   9       10.45       10.25        2.45 o
   4 -10   9       12.20       13.93        4.68 o
  -5  -9   9        2.40        0.44        2.70 o
  -4  -9   9       20.00       20.63        4.02 o
  -3  -9   9       11.25       12.26        2.71 o
  -2  -9   9       29.20       27.04        4.12 o
  -1  -9   9      108.45       97.32        9.01 o
   0  -9   9        6.10        5.32        2.53 o
   1  -9   9      107.20      103.30        7.95 o
   2  -9   9      131.05      142.62        7.88 o
   3  -9   9        7.95       12.10        2.18 o
   4  -9   9       30.20       27.58        2.50 o
   5  -9   9        1.50        0.63        3.10 o
  -6  -8   9       -0.60        3.37        6.20 o
  -5  -8   9       21.20       21.72        2.87 o
  -4  -8   9       16.85       13.28        2.30 o
  -3  -8   9       25.05       25.84        3.39 o
  -2  -8   9      104.55       98.10        7.45 o
  -1  -8   9       59.90       60.32        4.57 o
   0  -8   9      227.05      200.52       15.51 o
   1  -8   9      507.35      466.52       29.61 o
   2  -8   9      109.30      108.72        6.60 o
   3  -8   9       49.35       47.91        3.15 o
   4  -8   9        0.50        8.47        3.40 o
   5  -8   9       27.10       19.62        3.90 o
  -6  -7   9       -2.40        0.34        3.50 o
  -5  -7   9       14.50       18.41        2.22 o
  -4  -7   9        3.20        5.64        1.70 o
  -3  -7   9       26.40       23.83        3.16 o
  -2  -7   9      115.50      126.47       11.33 o
  -1  -7   9       69.75       69.39        6.43 o
   0  -7   9       11.15       12.31        2.06 o
   1  -7   9        3.10        0.01        2.74 o
   2  -7   9       75.95       80.01        3.86 o
   3  -7   9        7.15        6.92        1.61 o
   4  -7   9        2.90        3.05        2.32 o
   5  -7   9       19.30       11.67        3.20 o
  -6  -6   9        6.60        1.92        4.40 o
  -5  -6   9       16.50       17.03        1.93 o
  -4  -6   9       81.40       80.81        4.93 o
  -3  -6   9       78.50       77.28        5.81 o
  -2  -6   9      198.30      185.21       10.90 o
  -1  -6   9      160.95      158.45        9.21 o
   0  -6   9     1010.75      920.49       66.01 o
   1  -6   9       87.00       81.75        5.02 o
   2  -6   9       83.65       83.74        4.95 o
   3  -6   9       54.60       60.45        3.51 o
   4  -6   9        5.65        7.57        2.35 o
   5  -6   9        5.80        3.96        2.20 o
  -6  -5   9        2.90        1.59        5.73 o
  -5  -5   9       31.65       33.91        2.04 o
  -4  -5   9       64.95       58.74        4.16 o
  -3  -5   9      126.50      122.80        7.96 o
  -2  -5   9      128.85      132.65        8.25 o
  -1  -5   9       11.10       10.93        1.16 o
   0  -5   9      109.35      107.84        8.87 o
   1  -5   9      254.50      227.11       14.24 o
   2  -5   9      125.50      121.59        7.26 o
   3  -5   9        5.30        6.12        1.65 o
   4  -5   9       10.95       11.46        3.18 o
   5  -5   9        7.90        2.46        2.10 o
  -6  -4   9       -4.75        2.53        3.15 o
  -5  -4   9       11.70       14.41        1.64 o
  -4  -4   9      254.60      243.57       19.57 o
  -3  -4   9      143.70      137.97        6.00 o
  -2  -4   9      173.00      173.66        8.10 o
  -1  -4   9      168.10      166.70       13.22 o
   0  -4   9       43.95       42.29        4.24 o
   1  -4   9       49.90       52.58        2.70 o
   2  -4   9      102.35      106.09        7.27 o
   3  -4   9       62.00       66.52        5.73 o
   4  -4   9       21.25       24.43        4.31 o
   5  -4   9        7.10        7.06        2.00 o
  -7  -3   9       16.20       10.55        5.70 o
  -6  -3   9       33.15       26.84        4.55 o
  -5  -3   9       29.10       31.70        3.69 o
  -4  -3   9      180.50      167.92       14.00 o
  -3  -3   9      430.30      398.88       16.90 o
  -2  -3   9       85.90       88.57        4.60 o
  -1  -3   9      280.35      273.58       23.57 o
   0  -3   9      170.75      161.53       14.74 o
   1  -3   9       51.85       53.95        4.32 o
   2  -3   9       25.15       23.97        2.63 o
   3  -3   9      133.80      127.82        9.40 o
   4  -3   9        4.70        2.21        1.80 o
   5  -3   9       10.80        9.39        2.40 o
  -7  -2   9        4.55        4.37        4.70 o
  -6  -2   9        2.25        0.86        3.75 o
  -5  -2   9        1.75        2.01        1.49 o
  -4  -2   9       97.90       94.02        5.00 o
  -3  -2   9       98.30      101.77        3.30 o
  -2  -2   9        3.90        3.73        1.00 o
  -1  -2   9      147.10      153.37        5.80 o
   0  -2   9       20.50       22.68        2.12 o
   1  -2   9       17.60       17.76        1.00 o
   2  -2   9       88.50       75.98        6.36 o
   3  -2   9       75.20       72.95        3.60 o
   4  -2   9       73.60       63.85        4.40 o
   5  -2   9        3.20        1.22        2.40 o
  -7  -1   9       10.95        5.93        5.35 o
  -6  -1   9       73.35       60.09        6.81 o
  -5  -1   9        9.60       10.43        1.20 o
  -4  -1   9      194.60      189.89        8.10 o
  -3  -1   9       40.10       41.33        2.10 o
  -2  -1   9       33.50       34.33        1.60 o
  -1  -1   9       93.80       92.94        3.10 o
   0  -1   9       27.15       30.19        2.76 o
   1  -1   9       91.55       91.99        6.76 o
   2  -1   9       32.40       42.59        3.73 o
   3  -1   9       23.75       24.83        2.91 o
   4  -1   9        7.90        7.12        1.90 o
   5  -1   9        3.30        1.10        2.80 o
  -7   0   9       89.20       67.72        8.60 o
  -6   0   9        5.00        3.42        2.80 o
  -5   0   9       64.60       62.80        2.40 o
  -4   0   9      270.20      254.81        8.60 o
  -3   0   9       57.50       58.06        2.10 o
  -2   0   9      134.90      122.84        4.60 o
  -1   0   9      173.60      173.77        7.20 o
   0   0   9      334.80      319.17       22.35 o
   1   0   9      112.15      107.21        7.02 o
   2   0   9       10.90       11.59        2.57 o
   3   0   9       27.00       30.87        3.95 o
   4   0   9        7.90       10.78        1.40 o
   5   0   9       17.60       14.43        3.70 o
  -6   1   9       20.90       20.68        2.90 o
  -5   1   9       27.30       28.98        1.60 o
  -4   1   9        8.20       10.84        1.10 o
  -3   1   9       96.30      103.44        3.40 o
  -2   1   9      117.50      118.76        5.40 o
  -1   1   9       42.90       39.96        2.30 o
   0   1   9      598.10      561.47       37.26 o
   1   1   9      301.60      260.07       21.37 o
   2   1   9       31.25       29.99        4.00 o
   3   1   9        0.40        3.53        1.77 o
   4   1   9        7.60        9.40        2.40 o
  -6   2   9       22.40       25.06        3.00 o
  -5   2   9       62.50       68.97        3.30 o
  -4   2   9        3.80        5.23        1.20 o
  -3   2   9      176.60      168.62        6.80 o
  -2   2   9      173.90      165.48        7.20 o
  -1   2   9      176.90      173.83        8.30 o
   0   2   9       88.70       86.60        5.40 o
   1   2   9       39.35       41.26        3.92 o
   2   2   9        6.90        2.57        2.28 o
   3   2   9        4.80        6.96        1.70 o
   4   2   9       22.10       22.03        3.20 o
  -6   3   9        4.50        0.45        5.00 o
  -5   3   9       15.00       16.99        1.50 o
  -4   3   9        4.30        8.58        1.40 o
  -3   3   9        2.95        6.63        2.26 o
  -2   3   9      114.40      130.35        9.90 o
  -1   3   9       55.95       56.39        5.02 o
   0   3   9        7.70        8.63        2.20 o
   1   3   9       48.30       52.75        4.88 o
   2   3   9       30.00       25.91        3.80 o
   3   3   9       11.70       14.00        2.30 o
  -6   4   9       22.70       20.61        4.70 o
  -5   4   9        4.70        6.11        1.40 o
  -4   4   9       11.60        8.76        3.18 o
  -3   4   9        4.55        6.95        2.21 o
  -2   4   9        5.35        9.47        2.12 o
  -1   4   9       39.25       41.42        4.46 o
   0   4   9       15.45       11.24        2.82 o
   1   4   9       12.20       11.31        2.60 o
   2   4   9       36.40       36.42        4.80 o
   3   4   9       10.50       13.25        2.90 o
  -5   5   9        4.55        0.62        3.17 o
  -4   5   9        4.00        2.13        3.17 o
  -3   5   9       19.20       26.41        3.39 o
  -2   5   9        3.05        1.49        2.49 o
  -1   5   9        2.75        9.98        5.80 o
   0   5   9       10.40       11.49        2.97 o
   1   5   9        0.40       10.43        3.29 o
  -5   6   9       16.10       14.49        5.05 o
  -4   6   9       64.50       56.81        5.96 o
  -3   6   9       61.15       53.47        6.18 o
  -2   6   9       22.15       27.52        3.86 o
  -1   6   9       16.65       15.19        2.75 o
   0   6   9        3.95        3.13        4.36 o
   1   6   9        1.70        2.04        3.51 o
   2   6   9        4.90        4.55        4.40 o
  -4   7   9        9.30       13.35        7.70 o
  -3   7   9       12.75       11.59        3.36 o
  -2   7   9        4.65        3.68        3.27 o
  -1   7   9       11.35       13.16        5.41 o
   0   7   9        1.05        0.65        5.37 o
   1   7   9       11.50       22.81        5.90 o
  -2   8   9        7.90        9.84        7.20 o
  -1   8   9        6.00       17.92        6.00 o
   0 -14  10       18.30       19.31        4.30 o
  -2 -13  10        8.70        9.38        4.00 o
  -1 -13  10       57.85       54.06        6.95 o
   0 -13  10       34.40       37.02        5.35 o
   1 -13  10       13.95       15.08        4.97 o
   2 -13  10        9.20        9.74        3.30 o
  -3 -12  10        4.80        6.16        3.50 o
  -2 -12  10        0.50        1.43        3.39 o
  -1 -12  10        5.70        9.96        3.00 o
   0 -12  10        1.00        2.12        2.67 o
   1 -12  10       -2.30        1.05        2.30 o
   2 -12  10        3.85        5.55        3.30 o
   3 -12  10       17.65       18.69        4.70 o
  -4 -11  10        4.50        8.28        3.10 o
  -3 -11  10       21.10       15.72        3.20 o
  -2 -11  10       17.60       17.35        2.60 o
  -1 -11  10       18.40       13.41        3.41 o
   0 -11  10       26.15       23.93        2.84 o
   1 -11  10       38.40       39.33        4.25 o
   2 -11  10        3.25        1.96        3.07 o
   3 -11  10       11.70       13.31        3.81 o
   4 -11  10        2.20        1.06        3.10 o
  -4 -10  10       -1.20        0.45        4.69 o
  -3 -10  10       32.05       37.48        5.51 o
  -2 -10  10        3.75        6.87        3.80 o
  -1 -10  10        5.25        8.03        2.11 o
   0 -10  10        2.85        1.48        1.99 o
   1 -10  10        2.75        1.86        3.32 o
   2 -10  10       27.75       32.97        3.10 o
   3 -10  10       -3.65        2.31        2.51 o
   4 -10  10        3.50        3.93        3.00 o
  -5  -9  10       21.55       25.55        4.51 o
  -4  -9  10       14.90       17.01        2.75 o
  -3  -9  10        3.95        5.38        2.89 o
  -2  -9  10       23.60       25.65        2.75 o
  -1  -9  10      391.10      355.20       28.56 o
   0  -9  10       22.20       27.06        2.75 o
   1  -9  10       36.45       34.79        4.18 o
   2  -9  10        5.95        4.93        2.18 o
   3  -9  10        7.35        8.67        2.31 o
   4  -9  10       39.80       32.90        3.30 o
  -5  -8  10        2.65        4.80        2.47 o
  -4  -8  10       25.85       21.48        2.75 o
  -3  -8  10       96.55       88.43        7.21 o
  -2  -8  10        4.55        4.20        2.28 o
  -1  -8  10       47.55       51.99        4.90 o
   0  -8  10      124.00      108.35        8.26 o
   1  -8  10      170.60      155.41       11.18 o
   2  -8  10        7.05        6.81        1.66 o
   3  -8  10        1.40        3.43        1.92 o
   4  -8  10        5.90        8.27        2.10 o
  -5  -7  10       18.45       17.95        2.43 o
  -4  -7  10       18.85       18.46        2.20 o
  -3  -7  10       21.90       25.80        3.51 o
  -2  -7  10       19.55       22.05        3.07 o
  -1  -7  10      106.20      109.44        9.41 o
   0  -7  10       26.95       27.07        3.68 o
   1  -7  10      128.35      122.65        8.09 o
   2  -7  10        2.55        2.17        1.32 o
   3  -7  10       -0.20        1.41        2.78 o
   4  -7  10       16.75       14.09        3.77 o
   5  -7  10        9.30        9.12        3.30 o
  -6  -6  10        1.80        1.64        4.00 o
  -5  -6  10       30.40       34.59        2.73 o
  -4  -6  10        4.60        3.83        2.25 o
  -3  -6  10       77.80       68.21        6.04 o
  -2  -6  10        7.45        6.57        3.10 o
  -1  -6  10       23.90       21.30        2.35 o
   0  -6  10      117.25      108.93        6.85 o
   1  -6  10       27.20       28.14        2.40 o
   2  -6  10       28.95       30.88        2.53 o
   3  -6  10        7.00        7.65        2.18 o
   4  -6  10        2.25        1.71        3.85 o
   5  -6  10        3.70        4.33        2.60 o
  -6  -5  10        1.70        3.44        4.28 o
  -5  -5  10       20.35       22.67        2.53 o
  -4  -5  10       24.35       26.15        2.34 o
  -3  -5  10      214.50      204.60       13.15 o
  -2  -5  10      115.65      107.99        7.06 o
  -1  -5  10      153.20      149.42       14.80 o
   0  -5  10      185.50      179.84       21.82 o
   1  -5  10       64.90       57.71        4.25 o
   2  -5  10       29.10       30.84        2.28 o
   3  -5  10       72.20       76.08        7.34 o
   4  -5  10        9.80        9.84        1.80 o
   5  -5  10        3.70        1.42        3.00 o
  -6  -4  10        0.65        0.14        3.53 o
  -5  -4  10       21.15       19.89        2.68 o
  -4  -4  10      175.15      161.75       12.65 o
  -3  -4  10      104.60       92.87        4.20 o
  -2  -4  10      380.10      348.51       21.50 o
  -1  -4  10      130.80      133.64       11.42 o
   0  -4  10       81.60       73.18        7.68 o
   1  -4  10      156.45      141.64       11.26 o
   2  -4  10       56.90       59.19        3.00 o
   3  -4  10       -2.20        1.34        2.85 o
   4  -4  10       -0.30        3.29        1.97 o
   5  -4  10       30.50       21.86        4.40 o
  -6  -3  10        4.80        4.26        3.75 o
  -5  -3  10       14.95       17.88        2.18 o
  -4  -3  10       80.00       74.98        3.70 o
  -3  -3  10       26.80       31.99        1.70 o
  -2  -3  10      176.90      182.53        6.60 o
  -1  -3  10      359.10      346.30       13.90 o
   0  -3  10       20.65       18.22        2.60 o
   1  -3  10        4.35        0.37        2.49 o
   2  -3  10      140.55      139.08       10.45 o
   3  -3  10       18.10       28.65        3.57 o
   4  -3  10       22.20       17.79        2.30 o
   5  -3  10       -1.10        0.27        2.70 o
  -6  -2  10        1.35        3.51        6.42 o
  -5  -2  10      137.20      123.70        5.20 o
  -4  -2  10       96.80      104.04        4.20 o
  -3  -2  10       46.10       44.81        2.20 o
  -2  -2  10       95.70       97.96        3.40 o
  -1  -2  10      146.80      145.13        6.30 o
   0  -2  10       42.00       43.96        4.25 o
   1  -2  10      107.60      107.06        8.93 o
   2  -2  10        7.55        6.01        2.62 o
   3  -2  10       -1.40        0.29        2.65 o
   4  -2  10       10.20       14.23        2.30 o
  -6  -1  10       17.10       14.49        3.60 o
  -5  -1  10       17.90       22.53        1.80 o
  -4  -1  10      132.10      128.85        4.90 o
  -3  -1  10       41.30       44.68        2.00 o
  -2  -1  10      226.90      244.80        9.00 o
  -1  -1  10       69.30       68.08        2.70 o
   0  -1  10       22.05       19.80        2.66 o
   1  -1  10      231.05      238.73       19.14 o
   2  -1  10       28.70       31.31        3.13 o
   3  -1  10       14.00       15.04        1.60 o
   4  -1  10       19.90       19.51        3.20 o
  -6   0  10        6.90        2.84        4.70 o
  -5   0  10        7.80        7.53        1.30 o
  -4   0  10        5.60        8.63        0.90 o
  -3   0  10       42.40       41.79        1.70 o
  -2   0  10      108.80      102.88        3.70 o
  -1   0  10       24.80       26.59        1.90 o
   0   0  10      597.95      526.04       42.20 o
   1   0  10      162.45      150.29       13.24 o
   2   0  10       21.75       23.37        3.04 o
   3   0  10       15.00       13.14        1.60 o
   4   0  10       20.60       20.64        2.70 o
  -6   1  10        2.70        3.46        3.40 o
  -5   1  10       11.90       11.96        1.30 o
  -4   1  10       79.20       75.11        3.10 o
  -3   1  10       53.10       52.47        2.20 o
  -2   1  10        2.20        4.49        0.80 o
  -1   1  10      264.80      256.55       12.20 o
   0   1  10       73.10       62.81        4.10 o
   1   1  10       25.75       30.09        3.27 o
   2   1  10        6.15       10.29        3.31 o
   3   1  10       17.20       10.48        2.50 o
   4   1  10       35.00       41.51        3.70 o
  -6   2  10       20.40       21.43        5.70 o
  -5   2  10        8.10        6.51        1.40 o
  -4   2  10        1.40        2.93        1.00 o
  -3   2  10       26.80       34.29        1.70 o
  -2   2  10       21.60       21.94        1.60 o
  -1   2  10      226.50      194.56       11.30 o
   0   2  10       54.00       51.08        3.60 o
   1   2  10       23.05       25.11        3.47 o
   2   2  10       17.10       19.23        2.10 o
   3   2  10       32.20       29.05        3.60 o
  -6   3  10        3.10        4.46        4.00 o
  -5   3  10        0.70        0.49        2.84 o
  -4   3  10        6.80        7.79        1.30 o
  -3   3  10        0.70        1.56        1.51 o
  -2   3  10      231.90      210.62       11.30 o
  -1   3  10       83.20       95.12        9.40 o
   0   3  10        9.10        5.73        2.30 o
   1   3  10      110.10       86.42        8.00 o
   2   3  10       28.80       27.09        3.10 o
   3   3  10        6.50       10.12        3.00 o
  -5   4  10       31.70       30.09        2.80 o
  -4   4  10        3.00        1.17        1.70 o
  -3   4  10       13.05       14.82        2.72 o
  -2   4  10        4.70        4.01        2.35 o
  -1   4  10        0.60        0.55        2.32 o
   0   4  10       19.70       18.86        3.70 o
   1   4  10       23.20       19.95        3.90 o
   2   4  10       10.00       13.37        2.60 o
  -5   5  10       50.50       42.73        4.40 o
  -4   5  10       49.20       44.26        5.88 o
  -3   5  10       22.30       15.93        5.68 o
  -2   5  10        4.55        4.19        3.52 o
  -1   5  10       38.00       36.39        6.90 o
   0   5  10       34.90       35.24        6.00 o
   1   5  10        4.20        9.51        3.10 o
  -4   6  10       10.40       11.17        4.46 o
  -3   6  10        6.50        5.97        3.34 o
  -2   6  10       17.40       16.70        4.16 o
  -1   6  10        2.15        1.54        4.09 o
   0   6  10       19.95       11.25        5.30 o
  -2   7  10        1.35        6.40        8.31 o
  -1   7  10        7.50        2.00        6.70 o
  -2 -13  11       10.00        8.08        3.90 o
  -1 -13  11       -1.15        1.54        2.12 o
   0 -13  11        1.50        0.48        3.65 o
   1 -13  11       19.45       20.06        4.98 o
   2 -13  11        0.30        0.16        4.38 o
  -3 -12  11        6.30        0.99        3.60 o
  -2 -12  11        4.65        6.27        3.18 o
  -1 -12  11        2.10        0.56        2.61 o
   0 -12  11        4.45        3.60        3.45 o
   1 -12  11        2.55        0.19        2.75 o
   2 -12  11        6.80        5.59        3.49 o
  -4 -11  11        4.50        9.63        3.10 o
  -3 -11  11        9.10        9.79        3.20 o
  -2 -11  11        8.30        7.34        2.70 o
  -1 -11  11       15.20       16.72        3.70 o
   0 -11  11       10.95       12.95        2.43 o
   1 -11  11        9.55        9.37        3.73 o
   2 -11  11        3.45        3.56        2.57 o
   3 -11  11        0.60        2.20        4.13 o
  -4 -10  11        2.55        2.87        3.42 o
  -3 -10  11       10.60        9.92        4.70 o
  -2 -10  11       10.40        9.93        2.45 o
  -1 -10  11        3.20        2.45        2.32 o
   0 -10  11       26.10       22.55        4.47 o
   1 -10  11       20.60       20.46        3.28 o
   2 -10  11        6.75        9.05        3.04 o
   3 -10  11       10.10       18.47        3.16 o
  -5  -9  11       47.00       54.81        6.76 o
  -4  -9  11       20.45       20.48        3.01 o
  -3  -9  11        3.20        6.97        3.70 o
  -2  -9  11       95.45       90.97        6.90 o
  -1  -9  11      110.10      100.34        8.81 o
   0  -9  11        4.95        3.83        2.84 o
   1  -9  11       50.15       53.97        4.98 o
   2  -9  11       13.40       17.10        2.40 o
   3  -9  11        7.00        6.46        2.65 o
   4  -9  11        0.50        0.34        4.53 o
  -5  -8  11       -1.30        0.51        3.68 o
  -4  -8  11       21.30       22.79        2.50 o
  -3  -8  11       21.10       25.99        3.42 o
  -2  -8  11       75.15       65.46        5.88 o
  -1  -8  11       71.85       70.49        6.24 o
   0  -8  11      245.80      222.12       17.08 o
   1  -8  11       15.65       15.67        2.45 o
   2  -8  11       16.20       18.13        2.30 o
   3  -8  11        2.75        3.85        3.14 o
   4  -8  11       16.90       16.03        3.20 o
  -5  -7  11       69.20       68.61        5.50 o
  -4  -7  11        1.65        0.91        2.04 o
  -3  -7  11       33.65       37.71        3.97 o
  -2  -7  11       24.45       26.24        4.75 o
  -1  -7  11       23.05       27.48        2.85 o
   0  -7  11       12.75       15.66        2.37 o
   1  -7  11       12.25       17.63        2.47 o
   2  -7  11        1.35        1.03        2.02 o
   3  -7  11       10.50       11.26        2.53 o
   4  -7  11        3.90        2.83        2.40 o
  -6  -6  11        6.10       12.17        4.10 o
  -5  -6  11        8.95        6.49        2.14 o
  -4  -6  11       99.20       95.14        7.51 o
  -3  -6  11       29.15       29.13        4.30 o
  -2  -6  11       22.40       23.96        3.48 o
  -1  -6  11       58.20       61.65        6.82 o
   0  -6  11       14.10       14.54        2.10 o
   1  -6  11       27.20       27.63        2.45 o
   2  -6  11       24.55       27.09        2.51 o
   3  -6  11        3.30        7.88        2.69 o
   4  -6  11        2.20        1.60        2.50 o
  -6  -5  11        8.50        2.87        4.90 o
  -5  -5  11        3.35        3.45        1.26 o
  -4  -5  11       56.80       50.91        3.40 o
  -3  -5  11      125.40      116.46        6.70 o
  -2  -5  11      249.10      229.54       12.80 o
  -1  -5  11      180.55      183.95       16.76 o
   0  -5  11       49.85       46.25        5.05 o
   1  -5  11       38.40       39.26        3.90 o
   2  -5  11        0.00        4.22        1.68 o
   3  -5  11        6.05        7.85        2.51 o
   4  -5  11        7.60        7.77        2.30 o
  -6  -4  11       10.10        9.04        5.10 o
  -5  -4  11       16.20       13.62        1.30 o
  -4  -4  11       49.60       47.04        2.90 o
  -3  -4  11       70.80       75.60        3.50 o
  -2  -4  11       21.80       21.62        2.20 o
  -1  -4  11       36.80       41.98        2.70 o
   0  -4  11       27.85       24.44        3.00 o
   1  -4  11       85.50       87.00        6.32 o
   2  -4  11       15.95       18.29        3.26 o
   3  -4  11       31.20       31.20        4.15 o
   4  -4  11       13.10       10.65        3.10 o
  -6  -3  11        1.30        0.40        2.00 o
  -5  -3  11        7.00        9.44        1.10 o
  -4  -3  11       29.60       28.16        1.80 o
  -3  -3  11       63.90       67.59        3.30 o
  -2  -3  11      133.80      127.04        5.40 o
  -1  -3  11      156.70      149.72        7.50 o
   0  -3  11       82.40       81.26        6.47 o
   1  -3  11       31.60       29.87        3.29 o
   2  -3  11        5.00        5.13        1.10 o
   3  -3  11       17.20       15.85        2.50 o
   4  -3  11        4.00        4.84        2.80 o
  -6  -2  11       22.60       19.03        5.20 o
  -5  -2  11        6.20        8.48        1.20 o
  -4  -2  11       58.70       50.60        2.50 o
  -3  -2  11       64.80       65.81        2.80 o
  -2  -2  11      200.10      202.50        8.00 o
  -1  -2  11       20.10       18.85        1.50 o
   0  -2  11        1.95        1.20        1.77 o
   1  -2  11        6.35        8.95        2.19 o
   2  -2  11       70.90       72.63        7.17 o
   3  -2  11       19.60       21.64        2.00 o
   4  -2  11        4.80        5.57        3.00 o
  -6  -1  11       20.70       16.76        4.70 o
  -5  -1  11       -0.30        0.62        1.20 o
  -4  -1  11        6.70        5.66        1.20 o
  -3  -1  11       68.00       75.37        3.30 o
  -2  -1  11       17.30       17.87        1.50 o
  -1  -1  11      102.70       96.97        3.70 o
   0  -1  11       75.20       68.67        6.04 o
   1  -1  11       54.60       55.10        5.13 o
   2  -1  11        2.65        2.54        3.16 o
   3  -1  11       37.10       40.93        2.80 o
   4  -1  11        2.10        4.63        2.90 o
  -6   0  11        2.60        1.39        4.30 o
  -5   0  11        0.00        0.28        0.01 o
  -4   0  11       12.10       11.32        1.00 o
  -3   0  11       13.90       16.22        0.90 o
  -2   0  11       87.40       86.58        3.30 o
  -1   0  11       44.10       43.04        2.00 o
   0   0  11       39.10       40.56        3.65 o
   1   0  11      180.00      166.14       12.41 o
   2   0  11        0.70        0.86        3.51 o
   3   0  11       -0.60        0.11        2.79 o
  -6   1  11       29.20       31.59        6.40 o
  -5   1  11        8.60        7.98        1.70 o
  -4   1  11        8.20        7.11        1.00 o
  -3   1  11       11.00       16.09        1.10 o
  -2   1  11        0.50        2.35        1.27 o
  -1   1  11       94.70       96.33        4.80 o
   0   1  11       23.80       22.22        2.10 o
   1   1  11        7.55       11.98        3.14 o
   2   1  11       16.50       12.04        2.10 o
   3   1  11       16.00       14.78        3.00 o
  -5   2  11        3.80        4.86        1.50 o
  -4   2  11        9.00        8.05        1.30 o
  -3   2  11       16.80       18.76        1.60 o
  -2   2  11       16.40       19.09        1.50 o
  -1   2  11       65.60       55.28        5.10 o
   0   2  11       60.10       60.56        4.90 o
   1   2  11       29.10       29.79        2.60 o
   2   2  11       88.80       74.73       10.10 o
   3   2  11       12.10       16.52        3.20 o
  -5   3  11       35.20       26.98        3.10 o
  -4   3  11        5.40        4.61        1.50 o
  -3   3  11       24.80       23.53        2.10 o
  -2   3  11       11.00        9.26        1.40 o
  -1   3  11       10.30        5.34        2.40 o
   0   3  11        5.40        9.23        2.20 o
   1   3  11        1.20        3.01        1.50 o
   2   3  11        2.10        1.11        1.80 o
  -5   4  11        2.20        4.47        2.30 o
  -4   4  11       18.40       19.14        2.50 o
  -3   4  11       11.20       10.19        2.00 o
  -2   4  11       25.60       23.27        3.70 o
  -1   4  11       11.90       13.75        3.60 o
   0   4  11       38.10       38.89        7.20 o
   1   4  11       23.40       38.56        6.20 o
  -4   5  11       10.10       10.17        2.60 o
  -3   5  11       11.50       16.03        3.10 o
  -2   5  11       13.30       13.48        3.30 o
  -1   5  11       12.80       19.43        3.50 o
   0   5  11        7.00       14.62        3.80 o
  -2   6  11        1.20        6.28        4.10 o
  -1 -13  12        1.80        1.16        3.30 o
   0 -13  12        4.00        7.38        4.10 o
   1 -13  12       -0.80        0.07        6.62 o
  -3 -12  12       20.10       19.30        4.50 o
  -2 -12  12       35.30       26.19        4.30 o
  -1 -12  12        4.60        0.80        3.20 o
   0 -12  12        9.50       10.61        3.65 o
   1 -12  12        1.30        1.82        3.42 o
   2 -12  12       23.80       20.46        4.30 o
  -3 -11  12        0.10        4.54        2.09 o
  -2 -11  12        5.00        2.61        3.10 o
  -1 -11  12        3.95        5.28        3.01 o
   0 -11  12        3.75        2.67        4.05 o
   1 -11  12       -0.35        2.24        3.72 o
   2 -11  12        1.85        6.58        4.73 o
   3 -11  12       19.20       26.33        5.70 o
  -4 -10  12       10.40       13.41        3.20 o
  -3 -10  12        2.10        4.61        2.30 o
  -2 -10  12        1.05        3.32        3.20 o
  -1 -10  12        6.70       12.59        3.48 o
   0 -10  12        8.20        6.45        2.62 o
   1 -10  12        2.45        2.30        3.26 o
   2 -10  12        6.25        6.57        2.65 o
   3 -10  12       18.00       19.20        5.09 o
  -4  -9  12        8.05       12.88        4.72 o
  -3  -9  12        8.10        8.70        3.11 o
  -2  -9  12       61.15       53.03        6.51 o
  -1  -9  12        5.85        6.35        3.13 o
   0  -9  12       13.35       16.14        2.88 o
   1  -9  12        5.65        8.27        2.59 o
   2  -9  12        5.75        6.75        2.60 o
   3  -9  12        0.55        2.74        4.78 o
  -5  -8  12        5.75        2.73        7.07 o
  -4  -8  12       38.75       38.95        4.91 o
  -3  -8  12       37.15       32.41        5.89 o
  -2  -8  12       -1.00        0.80        2.40 o
  -1  -8  12       10.30        9.74        2.38 o
   0  -8  12       27.70       23.91        2.85 o
   1  -8  12       41.75       45.17        4.73 o
   2  -8  12       40.50       39.46        5.44 o
   3  -8  12        2.85        5.14        5.12 o
   4  -8  12        2.50        1.72        3.40 o
  -5  -7  12        7.90        8.64        3.80 o
  -4  -7  12        1.50        2.89        3.73 o
  -3  -7  12       -0.25        0.62        3.25 o
  -2  -7  12       37.40       44.92        5.46 o
  -1  -7  12       30.15       30.88        4.12 o
   0  -7  12       28.90       28.35        3.26 o
   1  -7  12       22.15       19.16        2.94 o
   2  -7  12        4.70        5.05        3.22 o
   3  -7  12       40.10       34.68        4.10 o
   4  -7  12       19.10       17.01        3.30 o
  -5  -6  12        4.40        5.06        2.10 o
  -4  -6  12       18.40       16.53        2.20 o
  -3  -6  12       98.60       93.31        6.80 o
  -2  -6  12       49.90       44.25        3.70 o
  -1  -6  12       16.10       16.28        3.70 o
   0  -6  12      272.10      234.68       27.08 o
   1  -6  12       52.30       56.44        5.54 o
   2  -6  12       19.00       23.69        3.39 o
   3  -6  12        1.00        4.49        4.60 o
   4  -6  12        6.00        6.69        3.20 o
  -6  -5  12       16.30       15.43        4.60 o
  -5  -5  12        2.00        1.41        2.00 o
  -4  -5  12       20.10       19.44        1.70 o
  -3  -5  12        5.00        4.20        1.10 o
  -2  -5  12       64.40       73.12        4.20 o
  -1  -5  12       70.70       74.10        5.70 o
   0  -5  12       54.10       43.67        4.40 o
   1  -5  12       19.80       16.83        3.10 o
   2  -5  12      130.40      136.24       11.04 o
   3  -5  12       59.70       61.09        5.50 o
   4  -5  12        9.80       10.35        3.30 o
  -6  -4  12       13.40       14.29        4.90 o
  -5  -4  12       20.40       19.51        1.80 o
  -4  -4  12        4.20        5.10        1.00 o
  -3  -4  12       27.30       27.51        1.90 o
  -2  -4  12       11.20       14.44        1.50 o
  -1  -4  12       15.80       20.18        2.30 o
   0  -4  12       28.25       28.37        3.35 o
   1  -4  12       58.85       58.65        4.85 o
   2  -4  12       16.60       23.81        3.30 o
   3  -4  12        8.20        7.01        2.70 o
   4  -4  12       -0.90        0.03        5.88 o
  -6  -3  12        0.30        0.41        2.85 o
  -5  -3  12        7.40        6.57        1.60 o
  -4  -3  12       23.30       23.48        1.70 o
  -3  -3  12       35.00       34.20        2.00 o
  -2  -3  12      114.00      115.41        4.90 o
  -1  -3  12        4.50        3.89        1.30 o
   0  -3  12       10.25       11.10        2.19 o
   1  -3  12      258.90      242.67       16.17 o
   2  -3  12       18.00       23.37        3.43 o
   3  -3  12        7.50        7.45        2.50 o
   4  -3  12       13.60        7.62        3.50 o
  -6  -2  12        4.90        4.13        2.30 o
  -5  -2  12       23.30       29.16        2.30 o
  -4  -2  12       17.60       19.16        1.50 o
  -3  -2  12       93.10       90.04        4.00 o
  -2  -2  12       66.90       62.62        3.30 o
  -1  -2  12       27.20       28.18        1.90 o
   0  -2  12      588.85      526.25       40.71 o
   1  -2  12       56.15       53.69        5.09 o
   2  -2  12       15.00       16.29        1.80 o
   3  -2  12        6.10        4.60        2.10 o
  -6  -1  12        3.50        1.15        2.30 o
  -5  -1  12       36.10       37.18        2.50 o
  -4  -1  12        2.10        1.38        1.20 o
  -3  -1  12       24.00       27.00        2.10 o
  -2  -1  12        7.40        5.33        1.20 o
  -1  -1  12       21.80       21.68        1.30 o
   0  -1  12       55.10       50.72        5.91 o
   1  -1  12        6.80        7.66        2.44 o
   2  -1  12       57.90       48.49        3.80 o
   3  -1  12       -0.20        5.53        1.61 o
  -5   0  12        5.30        4.46        1.90 o
  -4   0  12       14.60       15.48        1.70 o
  -3   0  12       22.40       22.63        1.80 o
  -2   0  12        1.90        3.03        0.50 o
  -1   0  12       26.50       30.01        1.60 o
   0   0  12      106.90      102.37        5.20 o
   1   0  12       38.10       39.68        2.70 o
   2   0  12        6.90        6.89        1.70 o
   3   0  12        3.10        7.23        2.70 o
  -5   1  12       17.20       15.97        2.40 o
  -4   1  12        8.10        9.50        1.70 o
  -3   1  12        2.90        5.62        1.00 o
  -2   1  12       18.60       23.54        1.50 o
  -1   1  12       23.10       22.73        1.60 o
   0   1  12       25.60       25.18        2.60 o
   1   1  12       49.30       39.36        3.80 o
   2   1  12        4.40        3.64        1.90 o
  -5   2  12       10.00       12.34        2.50 o
  -4   2  12       21.50       22.81        2.10 o
  -3   2  12       14.10       18.23        1.70 o
  -2   2  12        3.60        5.35        1.10 o
  -1   2  12       -2.20        4.02        2.50 o
   0   2  12       22.80       19.91        2.40 o
   1   2  12       31.70       33.87        3.60 o
   2   2  12       49.70       54.39        5.30 o
  -4   3  12        8.80       13.68        2.00 o
  -3   3  12        0.20        3.22        1.88 o
  -2   3  12       19.50       18.11        2.60 o
  -1   3  12        2.20        3.61        2.70 o
   0   3  12       27.30       31.90        4.90 o
   1   3  12        0.40        1.12        1.90 o
  -4   4  12        0.70        1.32        7.36 o
  -3   4  12        3.60        1.15        2.40 o
  -2   4  12       50.90       50.20        8.20 o
  -1   4  12        2.90       12.36        3.60 o
   0   4  12        0.00        1.26        0.01 o
  -2 -12  13       -1.70        3.33        3.80 o
  -1 -12  13       10.60        8.77        4.30 o
   0 -12  13        1.10        2.80        2.80 o
   1 -12  13        3.00        1.92        5.90 o
  -3 -11  13        1.70        1.26        2.50 o
  -2 -11  13        6.30        8.48        2.80 o
  -1 -11  13        0.80        3.78        5.72 o
   0 -11  13       24.10       24.17        6.70 o
   1 -11  13       12.20       14.57        5.40 o
   2 -11  13        8.10        5.77        2.70 o
  -4 -10  13       -0.10        3.37        1.64 o
  -3 -10  13        3.00        0.91        2.20 o
  -2 -10  13       20.50       19.47        5.30 o
  -1 -10  13       19.75       21.82        4.16 o
   0 -10  13       11.35       16.03        4.08 o
   1 -10  13        3.45        0.25        3.99 o
   2 -10  13       36.25       35.18        6.34 o
  -4  -9  13       11.70        9.83        3.20 o
  -3  -9  13       12.70        7.73        4.40 o
  -2  -9  13       13.00       10.92        3.80 o
  -1  -9  13       12.75       13.74        3.80 o
   0  -9  13        9.70       12.98        2.61 o
   1  -9  13       -0.35        0.45        2.67 o
   2  -9  13        2.40        2.56        3.21 o
   3  -9  13       19.90       24.96        6.25 o
  -5  -8  13       14.20       12.88        4.60 o
  -4  -8  13       26.45       27.45        6.04 o
  -3  -8  13       31.00       35.12        5.97 o
  -2  -8  13        7.65        9.88        4.57 o
  -1  -8  13        1.30        2.36        3.16 o
   0  -8  13       10.85        7.33        2.92 o
   1  -8  13      118.60      102.78        9.91 o
   2  -8  13       50.40       51.62        5.29 o
   3  -8  13       29.30       25.22        4.30 o
  -5  -7  13       10.40       17.83        3.90 o
  -4  -7  13        3.80        1.18        3.80 o
  -3  -7  13       24.10       20.75        4.60 o
  -2  -7  13       10.20        6.13        3.50 o
  -1  -7  13       42.70       38.23        5.20 o
   0  -7  13      104.70       93.27       11.35 o
   1  -7  13       12.55       14.78        4.16 o
   2  -7  13       12.00       14.50        2.77 o
   3  -7  13       16.90       10.44        3.20 o
  -5  -6  13       18.80       20.60        4.40 o
  -4  -6  13       32.70       26.87        3.40 o
  -3  -6  13       17.90       17.89        3.90 o
  -2  -6  13        3.90        3.95        1.20 o
  -1  -6  13       14.10       15.44        1.60 o
   0  -6  13       -2.00        0.92        2.96 o
   1  -6  13       77.00       77.32        7.26 o
   2  -6  13       80.60       80.33        8.45 o
   3  -6  13       13.00        6.93        2.50 o
  -5  -5  13        1.40        0.63        2.80 o
  -4  -5  13       26.30       26.95        2.20 o
  -3  -5  13        1.20        3.72        1.00 o
  -2  -5  13        8.00        9.73        1.30 o
  -1  -5  13       59.00       54.92        3.90 o
   0  -5  13       13.40       12.83        2.65 o
   1  -5  13       42.15       41.08        4.87 o
   2  -5  13        2.20        2.44        2.67 o
   3  -5  13        0.40        0.33        3.29 o
  -5  -4  13        5.20        4.80        2.30 o
  -4  -4  13       29.40       27.80        2.00 o
  -3  -4  13       21.90       21.02        2.10 o
  -2  -4  13       47.90       51.22        3.40 o
  -1  -4  13       29.80       30.46        2.90 o
   0  -4  13       14.30       14.16        2.75 o
   1  -4  13       39.35       39.56        3.56 o
   2  -4  13        2.20        2.13        1.40 o
   3  -4  13       -4.80        0.72        2.60 o
  -5  -3  13        8.60       11.81        1.80 o
  -4  -3  13        6.20        6.76        1.30 o
  -3  -3  13       18.80       22.95        1.60 o
  -2  -3  13       47.70       46.28        2.70 o
  -1  -3  13      103.70       95.99        4.90 o
   0  -3  13        2.00        4.23        1.62 o
   1  -3  13       35.75       33.71        4.09 o
   2  -3  13        9.70        9.16        1.80 o
   3  -3  13        6.30        2.88        3.00 o
  -5  -2  13       70.40       57.87        4.70 o
  -4  -2  13       28.80       22.82        2.00 o
  -3  -2  13        4.70        5.43        1.30 o
  -2  -2  13        3.70        7.30        1.20 o
  -1  -2  13       18.90       19.97        1.60 o
   0  -2  13       19.25       21.97        2.89 o
   1  -2  13       78.65       78.40        8.39 o
   2  -2  13       21.00       20.48        2.30 o
   3  -2  13       16.00       15.80        2.60 o
  -5  -1  13       13.70       14.56        2.20 o
  -4  -1  13       24.00       20.56        2.10 o
  -3  -1  13       27.90       26.14        1.90 o
  -2  -1  13       19.60       20.95        1.70 o
  -1  -1  13       15.70       17.13        1.00 o
   0  -1  13       11.70       10.34        1.50 o
   1  -1  13        8.70       11.92        1.70 o
   2  -1  13       11.20       15.74        2.10 o
  -5   0  13       19.90       21.56        2.70 o
  -4   0  13       15.70       14.66        1.80 o
  -3   0  13        7.20        8.26        1.50 o
  -2   0  13       19.70       21.61        1.80 o
  -1   0  13       38.40       38.54        2.20 o
   0   0  13       52.30       47.02        3.10 o
   1   0  13        8.30        4.78        1.60 o
   2   0  13        7.10       12.12        2.70 o
  -5   1  13       47.30       37.84        7.10 o
  -4   1  13        7.70        7.14        1.80 o
  -3   1  13       43.80       43.51        2.90 o
  -2   1  13       18.60       19.05        1.50 o
  -1   1  13       15.10       15.43        2.20 o
   0   1  13        4.60        1.45        1.70 o
   1   1  13       13.90       16.93        2.20 o
  -4   2  13       10.50        9.88        2.40 o
  -3   2  13        8.80        8.92        2.10 o
  -2   2  13        0.30        1.39        1.75 o
  -1   2  13       62.80       58.88        5.20 o
   0   2  13        3.10        4.76        1.60 o
   1   2  13       39.80       41.06        4.90 o
  -3   3  13       30.10       30.84        4.10 o
  -2   3  13       34.50       41.87        5.50 o
  -1   3  13        5.70       10.60        2.40 o
   0   3  13       16.80       22.29        5.00 o
  -2 -11  14       21.00       18.87        6.50 o
  -1 -11  14       26.30       21.55        7.10 o
   0 -11  14       15.20       12.62        6.60 o
   1 -11  14       34.30       26.06        7.70 o
  -3 -10  14        5.70        3.42        4.10 o
  -2 -10  14       15.00       17.03        5.50 o
  -1 -10  14       -2.20        0.30        5.20 o
   0 -10  14       12.30        3.96        5.60 o
   1 -10  14        3.80        0.23        5.30 o
   2 -10  14       61.30       57.05        9.50 o
  -4  -9  14       74.70       63.28        6.80 o
  -3  -9  14       16.30       19.73        5.60 o
  -2  -9  14       37.60       33.80        7.40 o
  -1  -9  14       18.70       22.16        5.70 o
   0  -9  14        8.20        3.90        3.49 o
   1  -9  14        8.30       12.26        4.77 o
   2  -9  14        4.40        5.15        4.79 o
  -4  -8  14       18.40       19.05        5.20 o
  -3  -8  14       30.10       17.47        4.90 o
  -2  -8  14        5.40        9.17        3.90 o
  -1  -8  14        0.30        0.83        3.40 o
   0  -8  14       43.95       36.42        6.86 o
   1  -8  14       35.30       39.16        6.10 o
   2  -8  14       10.30       11.06        5.20 o
  -4  -7  14        1.40        0.57        2.80 o
  -3  -7  14       41.50       27.21        5.60 o
  -2  -7  14       23.60       18.30        5.30 o
  -1  -7  14       22.80       24.85        5.10 o
   0  -7  14      146.45      133.96       19.71 o
   1  -7  14       33.65       38.42        5.75 o
   2  -7  14        3.50        1.71        2.30 o
  -5  -6  14       -2.40        0.20        2.60 o
  -4  -6  14       14.20       11.93        2.90 o
  -3  -6  14       32.10       29.98        2.50 o
  -2  -6  14        0.40        0.35        5.06 o
  -1  -6  14       22.40       24.07        4.90 o
   0  -6  14        3.05        6.41        3.19 o
   1  -6  14       18.75       11.36        4.80 o
   2  -6  14       36.80       28.15        4.40 o
  -5  -5  14        4.20        3.30        2.70 o
  -4  -5  14        2.30        3.94        1.80 o
  -3  -5  14        8.70        7.22        1.60 o
  -2  -5  14       64.00       61.30        3.70 o
  -1  -5  14        3.30        2.65        1.20 o
   0  -5  14       28.10       31.44        5.41 o
   1  -5  14        3.90        2.64        1.40 o
   2  -5  14       -0.70        0.19        4.35 o
  -5  -4  14        1.30        5.04        2.90 o
  -4  -4  14       22.10       20.72        2.10 o
  -3  -4  14       85.80       74.24        4.10 o
  -2  -4  14        6.40        7.12        1.30 o
  -1  -4  14        5.50        6.45        1.30 o
   0  -4  14       29.30       30.79        4.02 o
   1  -4  14        8.05        8.44        3.60 o
   2  -4  14        1.30        1.61        1.40 o
  -5  -3  14       46.10       44.70        5.30 o
  -4  -3  14        5.40        6.05        1.60 o
  -3  -3  14       15.90       15.76        1.80 o
  -2  -3  14        3.70        3.82        1.10 o
  -1  -3  14       44.60       43.34        2.90 o
   0  -3  14        4.85        6.94        3.44 o
   1  -3  14        0.40        1.41        1.64 o
   2  -3  14        4.00        6.71        2.00 o
  -5  -2  14       16.10       15.69        3.00 o
  -4  -2  14        4.50        4.72        1.60 o
  -3  -2  14       64.90       58.61        4.10 o
  -2  -2  14       63.60       52.32        3.50 o
  -1  -2  14        6.90        9.17        1.50 o
   0  -2  14       19.20       18.73        1.90 o
   1  -2  14       20.20       17.09        2.30 o
   2  -2  14        3.90        4.18        2.00 o
  -4  -1  14       -0.60        0.10        2.32 o
  -3  -1  14        1.00        2.12        3.20 o
  -2  -1  14       20.40       20.11        2.20 o
  -1  -1  14       -0.50        0.02        1.56 o
   0  -1  14        6.60        2.35        3.60 o
   1  -1  14        1.90        1.11        1.50 o
  -4   0  14       10.60       10.17        2.30 o
  -3   0  14        8.20       11.42        2.00 o
  -2   0  14        4.80        5.65        1.70 o
  -1   0  14        7.50        7.39        2.30 o
   0   0  14       30.00       24.73        4.00 o
   1   0  14        9.10       17.05        2.90 o
  -3   1  14        4.40        3.73        2.00 o
  -2   1  14       -1.30        3.35        2.20 o
  -1   1  14        9.00       13.34        2.30 o
   0   1  14       46.50       46.43        6.30 o
  -2   2  14       15.80       18.82        3.40 o
  -2 -10  15        1.90        3.98        5.20 o
  -1 -10  15       11.50       17.41        5.30 o
   0 -10  15        3.40        4.19        4.30 o
  -3  -9  15       -2.00        0.33        4.80 o
  -2  -9  15       28.70       17.71        6.30 o
  -1  -9  15       28.90       16.68        5.70 o
   0  -9  15       24.10       16.87        6.50 o
   1  -9  15       10.10        7.86        6.00 o
  -3  -8  15        6.80       11.18        4.00 o
  -2  -8  15        6.80        3.71        5.00 o
  -1  -8  15       61.60       56.23        7.00 o
   0  -8  15        6.90        6.89        3.71 o
   1  -8  15        2.05        6.20        4.11 o
  -4  -7  15       17.80        6.90        5.60 o
  -3  -7  15        2.70        4.36        2.90 o
  -2  -7  15       -0.20        3.62        4.38 o
  -1  -7  15       48.10       42.08        6.80 o
   0  -7  15       -1.00        0.91        5.48 o
   1  -7  15        9.55        8.68        4.60 o
  -4  -6  15        2.10        8.64        5.10 o
  -3  -6  15        4.30        3.64        4.00 o
  -2  -6  15        5.60        4.88        2.00 o
  -1  -6  15        8.00        0.18        5.30 o
   0  -6  15        3.85        3.37        3.02 o
   1  -6  15       -7.65        1.34        4.95 o
   2  -6  15       -0.90        3.54        8.92 o
  -4  -5  15       -2.10        1.67        2.90 o
  -3  -5  15        9.90        9.03        1.70 o
  -2  -5  15       18.50       16.35        5.60 o
  -1  -5  15        8.90        7.74        1.90 o
   0  -5  15        2.70        7.25        3.20 o
   1  -5  15        0.10        2.92        1.58 o
  -4  -4  15       17.90       18.82        3.00 o
  -3  -4  15        0.10        2.44        0.89 o
  -2  -4  15        7.50        8.25        1.80 o
  -1  -4  15        8.60       11.18        1.90 o
   0  -4  15       -2.60        1.05        3.29 o
   1  -4  15        5.00        2.84        2.60 o
  -4  -3  15       26.70       24.48        2.90 o
  -3  -3  15       15.00       17.27        2.40 o
  -2  -3  15       -1.40        0.24        1.60 o
  -1  -3  15       11.40        5.69        1.70 o
   0  -3  15       -3.30        0.18        2.40 o
   1  -3  15        3.70        0.44        2.60 o
  -4  -2  15        2.00        2.70        2.10 o
  -3  -2  15        1.20        0.55        1.90 o
  -2  -2  15        2.00        1.82        1.60 o
  -1  -2  15        3.60        5.87        2.50 o
   0  -2  15        0.50        0.96        2.69 o
   1  -2  15        0.70        1.30        3.51 o
  -3  -1  15        3.20        3.76        1.90 o
  -2  -1  15        6.10        6.96        2.30 o
  -1  -1  15        3.60        1.52        2.70 o
   0  -1  15        2.30        0.91        3.20 o
  -2   0  15       10.20       17.42        3.00 o
  -1   0  15        0.20        4.29        2.77 o
  -2  -8  16        5.20       13.67        5.20 o
  -1  -8  16        0.30        8.17        4.49 o
   0  -8  16       -2.90        0.26        5.30 o
  -2  -7  16       10.00        5.63        5.30 o
  -1  -7  16       25.40       19.71        6.70 o
   0  -7  16        2.80        5.06        5.10 o
  -3  -6  16        8.90        9.41        5.50 o
  -2  -6  16       -0.90        2.19        7.21 o
  -1  -6  16        7.40        4.19        2.40 o
   0  -6  16        3.80        4.07        1.80 o
  -3  -5  16       13.90        9.47        3.20 o
  -2  -5  16        7.00        9.39        1.90 o
  -1  -5  16        0.50        1.17        2.40 o
   0  -5  16        2.20        0.43        2.00 o
  -3  -4  16        3.90        4.81        2.70 o
  -2  -4  16        2.50        0.59        2.60 o
  -1  -4  16        2.50        3.30        2.40 o
   0  -4  16        4.70        6.70        2.40 o
  -2  -3  16       15.80       23.32        3.30 o
  -1  -3  16       14.70       21.34        3.20 o
